# Supplementary material for: Poly[aqua­hemi(μ4-oxalato)[μ3-5-(pyrazin-2-yl)tetra­zolato]cadmium(II)]
Source: Acta Crystallogr Sect E Struct Rep Online. 2010 Jul 17;66(Pt 8):m945. doi: 10.1107/S1600536810027406 (PMC3007478; doi:10.1107/S1600536810027406)
Supplement: Supplementary file 1 [file e-66-0m945-sup1.cif]

##############################################################################
###                                                                        ###
###        Electronic paper (Acta Crystallographica Section E)             ###
###                                                                        ###
##############################################################################
#                                                                            #
# This CIF contains the data in a paper accepted for publication in Acta     #
# Crystallographica Section E. It conforms to the requirements of Notes      #
# for Authors for Section E, and has been peer reviewed under the auspices   #
# of the IUCr Commission on Journals.                                        #
#                                                                            #
# Full details of the Crystallographic Information File format               #
# are given in the paper "The Crystallographic Information File (CIF):       #
# a New Standard Archive File for Crystallography" by S. R. Hall, F. H.      #
# Allen and I. D. Brown [Acta Cryst. (1991), A47, 655-685].                  #
#                                                                            #
# The current version of the core CIF dictionary is obtainable from          #
# ftp://ftp.iucr.org/pub/cif_core.dic. The current version number is 2.4.    #
#                                                                            #
# Software is freely available for graphical display of the structure(s) in  #
# this CIF.  For information consult the CIF home page http://www.iucr.org/  #
# cif/home.html                                                              #
#                                                                            #
# This file may be used for bona fide research purposes within the           #
# scientific community so long as proper attribution is given to the journal # 
# article from which it was obtained.                                        #
#                                                                            #
##############################################################################
                                             
data_I
_audit_creation_method     SHELXL-97
_chemical_name_systematic
;\
Poly[aquahemi(\m~4~-oxalato)[\m~3~-5-(pyrazin-2-yl)tetrazolato]cadmium(II)]
;
_chemical_name_common     ?
_chemical_formula_moiety     'C6 H5 Cd N6 O3'
_chemical_formula_sum     'C6 H5 Cd N6 O3'
_chemical_formula_iupac     '[Cd (C5 H3 N6) (C2 O4)0.5 (H2 O)]'
_chemical_formula_weight     321.56
_chemical_melting_point     ?
_symmetry_cell_setting     monoclinic
_symmetry_space_group_name_H-M     'P 21/n'
_symmetry_space_group_name_Hall     '-P 2yn'
loop_
    _symmetry_equiv_pos_as_xyz
    'x, y, z'
    '-x+1/2, y+1/2, -z+1/2'
    '-x, -y, -z'
    'x-1/2, -y-1/2, z-1/2'
_cell_length_a     5.88010(10)
_cell_length_b     13.1286(2)
_cell_length_c     11.5647(2)
_cell_angle_alpha     90.00
_cell_angle_beta     94.8670(10)
_cell_angle_gamma     90.00
_cell_volume     889.55(3)
_cell_formula_units_Z     4
_cell_measurement_reflns_used     1076
_cell_measurement_theta_min     1.36
_cell_measurement_theta_max     28.00
_cell_measurement_temperature     296(2)
_exptl_crystal_description     block
_exptl_crystal_colour     colourless
_exptl_crystal_size_max     0.24
_exptl_crystal_size_mid     0.22
_exptl_crystal_size_min     0.19
_exptl_crystal_density_diffrn     2.401
_exptl_crystal_density_meas     ?
_exptl_crystal_density_method     'not measured'
_exptl_crystal_F_000     620
_exptl_absorpt_coefficient_mu     2.458
_exptl_absorpt_correction_type     multi-scan
_exptl_absorpt_process_details     '(SADABS; Sheldrick, 2008a)'
_exptl_absorpt_correction_T_min     0.5899
_exptl_absorpt_correction_T_max     0.6523
_exptl_special_details
;
;
_diffrn_ambient_temperature     296(2)
_diffrn_radiation_type     MoK\a
_diffrn_radiation_wavelength     0.71073
_diffrn_radiation_source     'fine-focus sealed tube'
_diffrn_radiation_monochromator     graphite
_diffrn_measurement_device_type     'Bruker APEXII area-detector diffractometer'
_diffrn_measurement_method     '\f and \w scan'
_diffrn_detector_area_resol_mean     ?
_diffrn_reflns_number     7467
_diffrn_reflns_av_R_equivalents     0.0309
_diffrn_reflns_av_sigmaI/netI     0.0225
_diffrn_reflns_theta_min     2.35
_diffrn_reflns_theta_max     25.20
_diffrn_reflns_theta_full     25.20
_diffrn_measured_fraction_theta_max     0.999
_diffrn_measured_fraction_theta_full     0.999
_diffrn_reflns_limit_h_min     -7
_diffrn_reflns_limit_h_max     7
_diffrn_reflns_limit_k_min     -13
_diffrn_reflns_limit_k_max     15
_diffrn_reflns_limit_l_min     -12
_diffrn_reflns_limit_l_max     13
_diffrn_standards_number     0
_diffrn_standards_interval_count     ?
_diffrn_standards_interval_time     ?
_diffrn_standards_decay_%     ?
_refine_special_details
;
Refinement of <i>F</i>^2^ against ALL reflections. The weighted <i>R</i>-factor
<i>wR</i> and goodness of fit <i>S</i> are based on <i>F</i>^2^, conventional
<i>R</i>-factors <i>R</i> are based on <i>F</i>, with <i>F</i> set to zero for
negative <i>F</i>^2^. The threshold expression of <i>F</i>^2^ >
\s(<i>F</i>^2^) is used only for calculating <i>R</i>-factors(gt) <i>etc</i>.
and is not relevant to the choice of reflections for refinement.
<i>R</i>-factors based on <i>F</i>^2^ are statistically about twice as large
as those based on <i>F</i>, and <i>R</i>- factors based on ALL data will be
even larger.
;
_reflns_number_total     1588
_reflns_number_gt     1566
_reflns_threshold_expression     I>2sigma(I)
_refine_ls_structure_factor_coef     Fsqd
_refine_ls_matrix_type     full
_refine_ls_R_factor_all     0.0238
_refine_ls_R_factor_gt     0.0232
_refine_ls_wR_factor_gt     0.0556
_refine_ls_wR_factor_ref     0.0558
_refine_ls_goodness_of_fit_ref     1.187
_refine_ls_restrained_S_all     1.186
_refine_ls_number_reflns     1588
_refine_ls_number_parameters     151
_refine_ls_number_restraints     3
_refine_ls_hydrogen_treatment     mixed
_refine_ls_weighting_scheme     calc
_refine_ls_weighting_details
         'calc w=1/[\s^2^(Fo^2^)+(0.0221P)^2^+1.3797P] where P=(Fo^2^+2Fc^2^)/3'
_atom_sites_solution_hydrogens     geom
_atom_sites_solution_primary     direct
_atom_sites_solution_secondary     difmap
_refine_ls_shift/su_max     0.001
_refine_ls_shift/su_mean     0.000
_refine_diff_density_max     0.329
_refine_diff_density_min     -0.772
_refine_ls_extinction_method     none
_refine_ls_extinction_coef     ?
loop_
    _atom_type_symbol
    _atom_type_description
    _atom_type_scat_dispersion_real
    _atom_type_scat_dispersion_imag
    _atom_type_scat_source
    'C' 'C' 0.0033 0.0016
                         'International Tables Vol C Tables 4.2.6.8 and 6.1.1.4'
    'H' 'H' 0.0000 0.0000
                         'International Tables Vol C Tables 4.2.6.8 and 6.1.1.4'
    'N' 'N' 0.0061 0.0033
                         'International Tables Vol C Tables 4.2.6.8 and 6.1.1.4'
    'O' 'O' 0.0106 0.0060
                         'International Tables Vol C Tables 4.2.6.8 and 6.1.1.4'
    'Cd' 'Cd' -0.8075 1.2024
                         'International Tables Vol C Tables 4.2.6.8 and 6.1.1.4'
_computing_data_collection     'APEX2 (Bruker, 2004)'
_computing_cell_refinement     'SAINT (Bruker, 2004)'
_computing_data_reduction     'SAINT (Bruker, 2004)'
_computing_structure_solution     'SHELXS97 (Sheldrick, 2008b)'
_computing_structure_refinement     'SHELXL97 (Sheldrick, 2008b)'
_computing_molecular_graphics     'SHELXTL (Sheldrick, 2008b)'
_computing_publication_material     'SHELXTL (Sheldrick, 2008b)'
loop_
    _atom_site_type_symbol
    _atom_site_label
    _atom_site_fract_x
    _atom_site_fract_y
    _atom_site_fract_z
    _atom_site_U_iso_or_equiv
    _atom_site_adp_type
    _atom_site_calc_flag
    _atom_site_refinement_flags
    _atom_site_occupancy
    _atom_site_disorder_assembly
    _atom_site_disorder_group
    Cd Cd1 0.06773(3) 0.544930(16) 0.847068(19) 0.01725(10) Uani d . 1 . .
    C C1 0.0857(5) 0.7869(2) 0.8871(3) 0.0205(6) Uani d . 1 . .
    C C2 -0.1305(5) 0.7892(2) 0.8144(3) 0.0199(6) Uani d . 1 . .
    C C3 -0.2443(6) 0.8798(2) 0.7882(3) 0.0246(7) Uani d . 1 . .
    H H3 -0.1854 0.9402 0.8203 0.029 Uiso calc R 1 . .
    C C4 -0.5172(6) 0.7932(3) 0.6778(3) 0.0269(7) Uani d . 1 . .
    H H4 -0.6510 0.7919 0.6288 0.032 Uiso calc R 1 . .
    C C5 -0.4074(6) 0.7024(3) 0.7069(3) 0.0250(7) Uani d . 1 . .
    H H5 -0.4724 0.6416 0.6793 0.030 Uiso calc R 1 . .
    C C6 0.5686(5) 0.5102(2) 0.9467(3) 0.0180(6) Uani d . 1 . .
    N N1 0.1910(5) 0.6999(2) 0.9168(2) 0.0227(6) Uani d . 1 . .
    N N2 0.3821(5) 0.7263(2) 0.9813(3) 0.0287(7) Uani d . 1 . .
    N N3 0.3872(5) 0.8258(2) 0.9887(3) 0.0287(6) Uani d . 1 . .
    N N4 0.2027(5) 0.8672(2) 0.9305(3) 0.0270(6) Uani d . 1 . .
    N N5 -0.2106(5) 0.69963(19) 0.7735(2) 0.0220(6) Uani d . 1 . .
    N N6 -0.4366(5) 0.8823(2) 0.7180(2) 0.0232(6) Uani d . 1 . .
    O O1 0.4638(4) 0.51192(18) 0.84910(19) 0.0227(5) Uani d . 1 . .
    O O2 0.7803(4) 0.52289(17) 0.9693(2) 0.0225(5) Uani d . 1 . .
    O O1W 0.1382(5) 0.56000(19) 0.6539(2) 0.0317(6) Uani d D 1 . .
    H H1W 0.062(7) 0.594(2) 0.605(3) 0.048 Uiso d D 1 . .
    H H2W 0.176(7) 0.5058(18) 0.626(3) 0.048 Uiso d D 1 . .
loop_
    _atom_site_aniso_label
    _atom_site_aniso_U_11
    _atom_site_aniso_U_22
    _atom_site_aniso_U_33
    _atom_site_aniso_U_12
    _atom_site_aniso_U_13
    _atom_site_aniso_U_23
    Cd1 0.01395(14) 0.01826(15) 0.01932(15) -0.00172(8) 0.00015(9) -0.00031(8)
    C1 0.0230(16) 0.0187(15) 0.0206(16) -0.0008(12) 0.0063(12) 0.0033(13)
    C2 0.0198(15) 0.0194(15) 0.0214(16) -0.0016(12) 0.0067(12) 0.0020(13)
    C3 0.0279(18) 0.0195(16) 0.0268(18) -0.0002(13) 0.0052(14) 0.0011(13)
    C4 0.0233(16) 0.0327(19) 0.0247(17) -0.0013(14) 0.0020(13) 0.0040(15)
    C5 0.0245(17) 0.0231(16) 0.0279(18) -0.0063(13) 0.0051(14) 0.0011(14)
    C6 0.0140(15) 0.0176(14) 0.0224(16) 0.0027(12) 0.0022(12) 0.0030(13)
    N1 0.0203(13) 0.0204(13) 0.0269(15) 0.0005(11) -0.0007(11) -0.0007(11)
    N2 0.0237(15) 0.0298(16) 0.0319(16) -0.0002(12) -0.0017(12) -0.0028(13)
    N3 0.0304(16) 0.0283(15) 0.0270(16) -0.0070(12) -0.0008(12) -0.0015(12)
    N4 0.0296(15) 0.0201(14) 0.0306(16) -0.0028(12) -0.0022(12) 0.0012(12)
    N5 0.0241(14) 0.0200(14) 0.0226(14) -0.0005(11) 0.0063(11) 0.0028(11)
    N6 0.0221(14) 0.0233(14) 0.0245(14) 0.0038(11) 0.0042(11) 0.0025(12)
    O1 0.0159(11) 0.0330(12) 0.0190(12) 0.0023(9) -0.0005(9) 0.0025(10)
    O2 0.0116(11) 0.0316(12) 0.0242(12) 0.0016(9) 0.0016(9) 0.0070(10)
    O1W 0.0432(16) 0.0285(13) 0.0229(13) 0.0128(11) -0.0003(11) 0.0006(10)
_geom_special_details
;
All e.s.d.'s (except the e.s.d. in the dihedral angle between two l.s. planes)
are estimated using the full covariance matrix. The cell e.s.d.'s are taken
into account individually in the estimation of e.s.d.'s in distances, angles
and torsion angles; correlations between e.s.d.'s in cell parameters are only
used when they are defined by crystal symmetry. An approximate (isotropic)
treatment of cell e.s.d.'s is used for estimating e.s.d.'s involving l.s.
planes.
;
loop_
    _geom_bond_atom_site_label_1
    _geom_bond_atom_site_label_2
    _geom_bond_site_symmetry_2
    _geom_bond_distance
    _geom_bond_publ_flag
    Cd1 N1 . 2.284(3) ?
    Cd1 O2 1_455 2.312(2) ?
    Cd1 O1W . 2.315(3) ?
    Cd1 O1 . 2.367(2) ?
    Cd1 N5 . 2.700(3) ?
    Cd1 N6 2_446 2.371(3) ?
    Cd1 O2 3_667 2.404(2) ?
    C1 N1 . 1.330(4) ?
    C1 N4 . 1.333(4) ?
    C1 C2 . 1.464(4) ?
    C2 N5 . 1.338(4) ?
    C2 C3 . 1.385(4) ?
    C3 N6 . 1.335(4) ?
    C3 H3 . 0.9300 ?
    C4 N6 . 1.332(5) ?
    C4 C5 . 1.383(5) ?
    C4 H4 . 0.9300 ?
    C5 N5 . 1.335(4) ?
    C5 H5 . 0.9300 ?
    C6 O1 . 1.239(4) ?
    C6 O2 . 1.261(4) ?
    C6 C6 3_667 1.553(6) ?
    N1 N2 . 1.341(4) ?
    N2 N3 . 1.309(4) ?
    N3 N4 . 1.342(4) ?
    N6 Cd1 2_456 2.371(3) ?
    O2 Cd1 1_655 2.312(2) ?
    O2 Cd1 3_667 2.404(2) ?
    O1W H1W . 0.82(3) ?
    O1W H2W . 0.82(3) ?
loop_
    _geom_angle_atom_site_label_1
    _geom_angle_atom_site_label_2
    _geom_angle_atom_site_label_3
    _geom_angle_site_symmetry_1
    _geom_angle_site_symmetry_3
    _geom_angle
    _geom_angle_publ_flag
    N1 Cd1 O2 . 1_455 97.03(9) ?
    N1 Cd1 O1W . . 100.78(10) ?
    O2 Cd1 O1W 1_455 . 143.20(9) ?
    N1 Cd1 O1 . . 82.94(9) ?
    O2 Cd1 O1 1_455 . 137.80(8) ?
    O1W Cd1 O1 . . 76.63(9) ?
    N1 Cd1 N6 . 2_446 177.81(10) ?
    O2 Cd1 N6 1_455 2_446 81.17(9) ?
    O1W Cd1 N6 . 2_446 81.40(9) ?
    O1 Cd1 N6 . 2_446 97.56(9) ?
    N1 Cd1 O2 . 3_667 86.28(9) ?
    O2 Cd1 O2 1_455 3_667 69.50(8) ?
    O1W Cd1 O2 . 3_667 143.19(8) ?
    O1 Cd1 O2 . 3_667 68.39(7) ?
    N6 Cd1 O2 2_446 3_667 91.92(9) ?
    N1 C1 N4 . . 111.6(3) ?
    N1 C1 C2 . . 121.9(3) ?
    N4 C1 C2 . . 126.5(3) ?
    N5 C2 C3 . . 121.9(3) ?
    N5 C2 C1 . . 116.6(3) ?
    C3 C2 C1 . . 121.5(3) ?
    N6 C3 C2 . . 121.5(3) ?
    N6 C3 H3 . . 119.3 ?
    C2 C3 H3 . . 119.3 ?
    N6 C4 C5 . . 121.8(3) ?
    N6 C4 H4 . . 119.1 ?
    C5 C4 H4 . . 119.1 ?
    N5 C5 C4 . . 121.9(3) ?
    N5 C5 H5 . . 119.0 ?
    C4 C5 H5 . . 119.0 ?
    O1 C6 O2 . . 126.3(3) ?
    O1 C6 C6 . 3_667 118.4(3) ?
    O2 C6 C6 . 3_667 115.3(3) ?
    C1 N1 N2 . . 105.8(3) ?
    C1 N1 Cd1 . . 123.2(2) ?
    N2 N1 Cd1 . . 130.7(2) ?
    N3 N2 N1 . . 107.9(3) ?
    N2 N3 N4 . . 111.0(3) ?
    C1 N4 N3 . . 103.8(3) ?
    C5 N5 C2 . . 116.2(3) ?
    C4 N6 C3 . . 116.7(3) ?
    C4 N6 Cd1 . 2_456 125.7(2) ?
    C3 N6 Cd1 . 2_456 116.8(2) ?
    C6 O1 Cd1 . . 115.17(19) ?
    C6 O2 Cd1 . 1_655 130.5(2) ?
    C6 O2 Cd1 . 3_667 114.90(19) ?
    Cd1 O2 Cd1 1_655 3_667 110.50(8) ?
    Cd1 O1W H1W . . 126(3) ?
    Cd1 O1W H2W . . 112(3) ?
    H1W O1W H2W . . 110.4(18) ?
loop_
    _geom_hbond_atom_site_label_D
    _geom_hbond_atom_site_label_H
    _geom_hbond_atom_site_label_A
    _geom_hbond_site_symmetry_A
    _geom_hbond_distance_DH
    _geom_hbond_distance_HA
    _geom_hbond_distance_DA
    _geom_hbond_angle_DHA
    O1W H2W N4 2_546 0.82(3) 2.08(3) 2.897(4) 174(4)
    O1W H1W N3 4_575 0.82(3) 1.93(3) 2.757(4) 179(5)
data_global
_journal_date_recd_electronic     2010-07-05
_journal_date_accepted     2010-07-10
_journal_name_full     'Acta Crystallographica, Section E'
_journal_year     2010
_journal_volume     66
_journal_issue      8
_journal_page_first     m945
_journal_page_last     m945
_journal_paper_category     QM
_journal_coeditor_code     RZ2474
_publ_contact_author_name     'Chen, Zhang'
_publ_contact_author_address
;
School of Chemistry and Environment
South China Normal University
Guangzhou 510006
People's Republic of China
;
_publ_contact_author_email     zhangchen723@yahoo.com.cn
_publ_contact_author_fax     ?
_publ_contact_author_phone     ?
_publ_section_title
;
Poly[aquahemi(\m~4~-oxalato)[\m~3~-5-(pyrazin-2-yl)tetrazolato]cadmium(II)]
;
loop_
    _publ_author_name
    _publ_author_footnote
    _publ_author_address
    'Zhang, Chen' .
;
School of Chemistry and Environment
South China Normal University
Guangzhou 510006
People's Republic of China
;
    'Ting-Ting Wang' .
;
School of Chemistry and Chemical Engineering,
South China University of Technology,
Guangzhou 510640,
People's Republic of China
;
