# Supplementary material for: Poly[aqua­hemi(μ4-oxalato)[μ3-5-(pyrazin-2-yl)tetra­zolato]cadmium(II)]
Source: Acta Crystallogr Sect E Struct Rep Online. 2010 Jul 17;66(Pt 8):m945. doi: 10.1107/S1600536810027406 (PMC3007478; doi:10.1107/S1600536810027406)
Supplement: Supplementary file 2 [file e-66-0m945-Isup2.hkl]

# 
# h,k,l, Fc-squared, Fo-squared, sigma(Fo-squared) and status flag 
# 
data_I
_shelx_title ' S in P2(1)/n' 
_shelx_refln_list_code          4 
_shelx_F_calc_maximum      303.04 
_exptl_crystal_F_000       620.00 
_reflns_d_resolution_high  0.8347 
 
loop_ 
 _symmetry_equiv_pos_as_xyz 
 'x, y, z' 
 '-x+1/2, y+1/2, -z+1/2' 
 '-x, -y, -z' 
 'x-1/2, -y-1/2, z-1/2' 
 
_cell_length_a     5.8801 
_cell_length_b    13.1286 
_cell_length_c    11.5647 
_cell_angle_alpha  90.000 
_cell_angle_beta   94.867 
_cell_angle_gamma  90.000 
 
_shelx_F_squared_multiplier     1.000 
 
loop_ 
 _refln_index_h 
 _refln_index_k 
 _refln_index_l 
 _refln_F_squared_calc 
 _refln_F_squared_meas 
 _refln_F_squared_sigma 
 _refln_observed_status 
   2   0   0     8224.61     8324.28    195.83 o 
   4   0   0      351.81      349.55     11.96 o 
   6   0   0     5323.19     5589.71    159.17 o 
   1   1   0    21178.06    19484.29    474.75 o 
   2   1   0      931.52     1055.90     17.91 o 
   3   1   0       29.69       35.37      2.25 o 
   4   1   0     1208.92     1298.04     20.66 o 
   5   1   0     1528.22     1636.13     23.32 o 
   6   1   0      436.05      411.83     15.07 o 
   7   1   0     2959.92     3137.69    105.52 o 
   0   2   0    10364.41    10410.47    285.72 o 
   1   2   0     1444.92     1374.05     37.11 o 
   2   2   0     7873.59     8194.12    121.10 o 
   3   2   0     5125.70     5329.58     64.47 o 
   4   2   0      159.56      200.03      5.33 o 
   5   2   0     1453.45     1481.96     24.51 o 
   6   2   0     2596.90     2682.64     54.36 o 
   1   3   0     3755.84     3630.59     85.35 o 
   2   3   0    14730.10    14389.66    210.61 o 
   3   3   0       65.49       80.69      4.12 o 
   4   3   0     5864.70     5986.69     69.98 o 
   5   3   0     1376.66     1465.69     24.51 o 
   6   3   0      501.54      535.16     17.85 o 
   0   4   0    16161.39    14918.87    319.32 o 
   1   4   0     7079.74     7123.85    108.50 o 
   2   4   0     3629.00     3854.64     53.63 o 
   3   4   0    16366.17    16160.75    190.22 o 
   4   4   0      140.67      146.02      5.98 o 
   5   4   0     4777.58     4911.80     72.92 o 
   6   4   0      661.52      663.58     20.43 o 
   1   5   0      623.78      755.99     10.95 o 
   2   5   0     8830.50     8587.64    140.53 o 
   3   5   0      389.09      432.15     10.90 o 
   4   5   0     9542.93     9362.43    139.43 o 
   5   5   0      781.59      800.77     17.69 o 
   6   5   0      601.07      619.75     25.88 o 
   0   6   0      556.21      637.32     16.27 o 
   1   6   0     2259.67     2180.71     33.33 o 
   2   6   0       68.83       75.43      3.76 o 
   3   6   0     9767.38     9244.64    136.81 o 
   4   6   0      151.13      175.65      7.38 o 
   5   6   0     1220.21     1237.19     26.17 o 
   6   6   0        2.43       -0.66      4.81 o 
   1   7   0     2918.17     2863.14     42.93 o 
   2   7   0     4639.11     4413.54     64.09 o 
   3   7   0      292.97      317.79      8.95 o 
   4   7   0     5784.93     5802.42     90.33 o 
   5   7   0      165.59      155.55      8.05 o 
   6   7   0      346.76      375.50     23.46 o 
   0   8   0     5074.35     5119.33     99.01 o 
   1   8   0      102.93      120.93      4.24 o 
   2   8   0     1280.38     1263.69     22.33 o 
   3   8   0     5468.53     5256.10     76.58 o 
   4   8   0      569.05      563.29     13.79 o 
   5   8   0     2515.95     2409.87     44.09 o 
   6   8   0      396.49      381.70     26.01 o 
   1   9   0    10981.78    11209.18    167.73 o 
   2   9   0     1470.59     1519.71     26.48 o 
   3   9   0       73.91       84.16      5.13 o 
   4   9   0     1760.19     1736.73     33.51 o 
   5   9   0     1827.47     1731.96     48.69 o 
   0  10   0     2003.01     2109.99     45.62 o 
   1  10   0      103.95      130.28      6.51 o 
   2  10   0     2108.77     2037.39     34.14 o 
   3  10   0     1317.17     1254.00     31.11 o 
   4  10   0      154.69      156.66      9.38 o 
   5  10   0      175.93      168.32     10.13 o 
   1  11   0     5231.23     5158.16     90.59 o 
   2  11   0       49.08       57.71      5.14 o 
   3  11   0     1316.10     1294.12     26.99 o 
   4  11   0      218.22      192.92     10.59 o 
   5  11   0      819.03      778.87     22.88 o 
   0  12   0    11521.61    11555.59    367.09 o 
   1  12   0      326.91      324.00     12.28 o 
   2  12   0     1159.30     1169.80     25.55 o 
   3  12   0      365.52      366.14     13.74 o 
   4  12   0       36.18       37.04      5.66 o 
   1  13   0     4523.60     4496.23     90.70 o 
   2  13   0     1267.28     1165.01     47.57 o 
   3  13   0      188.94      173.48      9.99 o 
   0  14   0      568.00      564.27     28.48 o 
   1  14   0      558.65      488.30     18.53 o 
   2  14   0      448.98      450.60     18.09 o 
   3  14   0     1181.97     1098.31     28.49 o 
   1  15   0      676.62      676.78     23.52 o 
   2  15   0     1455.02     1446.15     38.98 o 
  -7   0   1     3833.74     4138.45    154.42 o 
  -5   0   1     2600.01     2692.64     89.06 o 
  -3   0   1    12219.27    13142.31    270.44 o 
  -1   0   1     1329.44     1435.60     37.68 o 
   1   0   1     9863.84     9753.14    337.64 o 
   3   0   1    13334.28    12191.51    383.26 o 
   5   0   1     2862.91     2921.11     58.89 o 
  -7   1   1      274.25      331.39     20.61 o 
  -6   1   1     3087.94     3210.97     62.71 o 
  -5   1   1       41.01       44.00      4.21 o 
  -4   1   1     3791.07     3937.85     49.39 o 
  -3   1   1       87.84       80.29      5.69 o 
  -2   1   1     1090.66     1096.38     18.51 o 
  -1   1   1     7238.47     6800.67    168.01 o 
   0   1   1    15676.14    13450.18    291.16 o 
   1   1   1     1557.29     1579.88     46.16 o 
   2   1   1    26239.33    24553.87    508.45 o 
   3   1   1     4643.63     5227.62     67.45 o 
   4   1   1     6966.47     7131.40     86.63 o 
   5   1   1      113.09      122.75      5.12 o 
   6   1   1      341.65      356.74     18.82 o 
  -6   2   1      150.13      174.20     10.03 o 
  -5   2   1     4866.03     5110.91     91.37 o 
  -4   2   1      545.33      554.61      9.69 o 
  -3   2   1     8141.47     8456.11    107.94 o 
  -2   2   1     3902.87     3842.19     84.08 o 
  -1   2   1     1719.10     1874.12     49.36 o 
   0   2   1     2937.32     2977.00     46.24 o 
   1   2   1    10707.51    10504.38    242.07 o 
   2   2   1       82.21       97.62      4.10 o 
   3   2   1     9401.22     9339.94    123.03 o 
   4   2   1     2564.45     2717.38     34.43 o 
   5   2   1      551.38      558.54     11.01 o 
   6   2   1      723.31      764.27     28.00 o 
  -6   3   1     3011.28     2981.84     68.61 o 
  -5   3   1       67.89       91.81      9.65 o 
  -4   3   1     2393.34     2429.30     35.15 o 
  -3   3   1     3330.52     3469.72     44.12 o 
  -2   3   1      354.17      358.18      8.03 o 
  -1   3   1     5926.06     5614.28    195.84 o 
   0   3   1    17813.92    16091.57    223.12 o 
   1   3   1     8857.93     8334.08    164.24 o 
   2   3   1     8852.89     8758.37    111.36 o 
   3   3   1      381.46      405.09      7.91 o 
   4   3   1     2247.03     2338.70     32.04 o 
   5   3   1     3357.99     3548.59     50.75 o 
   6   3   1      179.37      178.64     12.97 o 
  -6   4   1      291.69      296.78     13.03 o 
  -5   4   1     2034.91     2092.49     43.25 o 
  -4   4   1     2326.08     2375.08     37.54 o 
  -3   4   1     2747.74     2834.62     36.44 o 
  -2   4   1    16110.09    15808.53    250.14 o 
  -1   4   1      378.91      403.14      8.90 o 
   0   4   1    17265.07    15961.83    273.78 o 
   1   4   1     1683.31     1697.99     22.44 o 
   2   4   1     2935.06     3190.61     45.84 o 
   3   4   1     2689.39     2633.05     48.41 o 
   4   4   1     6435.34     6322.54     83.41 o 
   5   4   1      958.83      967.75     18.40 o 
   6   4   1     2822.73     2918.08     75.63 o 
  -6   5   1        0.77        4.66      3.65 o 
  -5   5   1        7.18       10.86      3.81 o 
  -4   5   1       20.85       30.57      3.29 o 
  -3   5   1     7047.24     6919.33    103.30 o 
  -2   5   1     1389.09     1516.95     26.05 o 
  -1   5   1    13816.91    12960.63    253.31 o 
   0   5   1     4973.20     5388.80     91.49 o 
   1   5   1    13569.07    13340.20    152.10 o 
   2   5   1      302.36      309.21      6.35 o 
   3   5   1     2490.68     2509.17     50.60 o 
   4   5   1     1211.12     1292.51     25.38 o 
   5   5   1     5898.29     5855.48     92.21 o 
   6   5   1       18.48       19.36      6.05 o 
  -6   6   1      873.76      891.11     28.57 o 
  -5   6   1      149.17      171.84     17.56 o 
  -4   6   1     1342.86     1336.96     25.98 o 
  -3   6   1      122.74      144.12      8.14 o 
  -2   6   1     6614.44     6120.15     81.02 o 
  -1   6   1      138.22      164.77      4.80 o 
   0   6   1    26449.48    24477.95    304.55 o 
   1   6   1     1003.90     1107.94     15.52 o 
   2   6   1        1.18       20.84      3.04 o 
   3   6   1      697.62      773.27     15.32 o 
   4   6   1     1697.36     1700.49     38.52 o 
   5   6   1       91.17      109.74      7.64 o 
   6   6   1     5032.42     4849.72    116.65 o 
  -6   7   1      188.14      235.07     13.72 o 
  -5   7   1        0.03       58.40      9.94 o 
  -4   7   1      911.44      859.22     20.79 o 
  -3   7   1     4356.42     4173.61     61.62 o 
  -2   7   1     2642.67     2779.34     51.42 o 
  -1   7   1    10266.21    10033.45    129.44 o 
   0   7   1      448.23      481.42      8.79 o 
   1   7   1     4880.57     5147.36     91.16 o 
   2   7   1     2408.80     2384.48     42.12 o 
   3   7   1     1981.99     1936.74     31.80 o 
   4   7   1      950.99      962.07     19.30 o 
   5   7   1     3129.38     3034.95     57.92 o 
   6   7   1      107.08      105.84     12.06 o 
  -6   8   1      765.04      757.37     26.50 o 
  -5   8   1     2158.64     2000.26     48.60 o 
  -4   8   1     1712.62     1698.90     29.89 o 
  -3   8   1      761.23      756.67     15.90 o 
  -2   8   1    10256.43    10121.98    151.91 o 
  -1   8   1      220.23      237.93      7.11 o 
   0   8   1     7728.95     7888.58    103.29 o 
   1   8   1     5226.17     5435.88     82.87 o 
   2   8   1      221.86      251.22      7.63 o 
   3   8   1     4516.70     4578.23     67.74 o 
   4   8   1     3160.83     3113.53     49.31 o 
   5   8   1      405.03      388.63     14.45 o 
  -5   9   1       48.60       51.21      7.41 o 
  -4   9   1     2712.44     2591.88     45.79 o 
  -3   9   1     1830.41     1796.22     30.89 o 
  -2   9   1     1229.68     1219.62     24.28 o 
  -1   9   1     1441.18     1437.59     26.90 o 
   0   9   1      344.32      354.18      9.81 o 
   1   9   1      832.82      852.36     23.14 o 
   2   9   1     6244.87     6173.20     88.53 o 
   3   9   1      140.79      160.40      6.71 o 
   4   9   1     3024.29     2886.02     50.32 o 
   5   9   1     1051.96     1066.00     27.32 o 
  -5  10   1     2805.17     2756.97     75.40 o 
  -4  10   1      170.44      191.90      8.90 o 
  -3  10   1     1292.94     1270.71     29.64 o 
  -2  10   1      237.56      244.96      8.94 o 
  -1  10   1       27.75       44.75      6.13 o 
   0  10   1       22.90       33.86      3.07 o 
   1  10   1     7119.76     7147.00    101.17 o 
   2  10   1      490.81      459.60     11.85 o 
   3  10   1     6469.90     6087.39    116.83 o 
   4  10   1      316.47      323.68     12.76 o 
   5  10   1      378.72      353.22     15.65 o 
  -5  11   1        0.11        8.22      5.79 o 
  -4  11   1     3716.05     3601.64     67.74 o 
  -3  11   1       60.82       54.56      5.79 o 
  -2  11   1      269.76      290.54     10.22 o 
  -1  11   1      123.71      127.64      6.66 o 
   0  11   1     1501.03     1456.45     38.31 o 
   1  11   1      118.55      120.42      6.49 o 
   2  11   1     6196.07     6029.35     88.19 o 
   3  11   1      455.72      409.56     13.98 o 
   4  11   1     1483.80     1414.67     32.80 o 
  -4  12   1        7.69       19.17      4.44 o 
  -3  12   1     1924.16     1848.93     39.37 o 
  -2  12   1       28.66       35.07      5.06 o 
  -1  12   1     1742.38     1786.80     34.34 o 
   0  12   1       77.97      116.84     12.88 o 
   1  12   1     4872.54     4815.69     86.80 o 
   2  12   1      308.80      284.48     12.99 o 
   3  12   1     2691.94     2640.77     47.59 o 
   4  12   1       77.12       70.40      7.48 o 
  -3  13   1       83.76       79.22      7.30 o 
  -2  13   1      383.96      389.88     14.19 o 
  -1  13   1     2363.99     2407.56     61.46 o 
   0  13   1      912.10      920.95     26.68 o 
   1  13   1      291.84      302.61     13.71 o 
   2  13   1     2250.47     2199.41     54.43 o 
   3  13   1      147.23      132.41      9.06 o 
  -3  14   1      436.24      470.66     16.78 o 
  -2  14   1     1162.68     1174.69     29.13 o 
  -1  14   1       55.25       69.36      7.85 o 
   0  14   1     1027.22     1046.18     29.91 o 
   1  14   1      862.77      838.48     30.53 o 
   2  14   1        0.10        6.73      4.16 o 
   3  14   1     1364.48     1329.93     36.33 o 
  -2  15   1       35.85       42.86      6.95 o 
  -1  15   1     2376.10     2312.95     60.78 o 
   0  15   1      280.85      295.18     14.58 o 
   1  15   1      498.69      492.06     19.33 o 
   2  15   1      186.04      206.71     12.65 o 
  -6   0   2      564.40      635.30     47.77 o 
  -4   0   2     9470.46     9012.39    620.32 o 
  -2   0   2    18827.44    17111.33    592.03 o 
   0   0   2     4998.71     4832.42    169.98 o 
   2   0   2      428.24      421.78     38.01 o 
   4   0   2     6585.83     6743.05    110.74 o 
   6   0   2     3590.33     3592.20     73.23 o 
  -7   1   2       50.96       66.07     11.46 o 
  -6   1   2       78.35       96.31      7.87 o 
  -5   1   2     2395.98     2443.75     43.52 o 
  -4   1   2     1812.61     1918.25     36.49 o 
  -3   1   2    16098.80    16001.23    311.23 o 
  -2   1   2     1880.69     1907.43     41.89 o 
  -1   1   2     9288.95     9019.11    312.67 o 
   1   1   2      836.30      871.36     27.80 o 
   2   1   2      440.31      374.69      8.93 o 
   3   1   2     7709.89     7905.21    114.30 o 
   4   1   2      682.01      730.22     13.75 o 
   5   1   2     8191.96     8203.95    100.77 o 
   6   1   2      696.37      723.73     18.40 o 
  -6   2   2       42.78       47.34      6.73 o 
  -5   2   2     1567.88     1537.36     33.89 o 
  -4   2   2     3621.72     3684.99     54.75 o 
  -3   2   2       25.22       35.61      3.97 o 
  -2   2   2    11063.26    11036.09    179.29 o 
  -1   2   2      159.97      215.70      7.71 o 
   0   2   2      608.26      603.19     17.58 o 
   1   2   2     7541.08     7513.77    137.83 o 
   2   2   2      424.41      394.54     13.74 o 
   3   2   2     2292.51     2355.97     32.91 o 
   4   2   2    10432.10    10240.30    153.01 o 
   5   2   2        1.30       12.65      2.66 o 
   6   2   2      849.98      881.05     21.08 o 
  -6   3   2     3203.16     3286.73     65.01 o 
  -5   3   2      367.20      362.43     13.29 o 
  -4   3   2       53.16       67.63      7.23 o 
  -3   3   2     6519.15     6378.11    178.51 o 
  -2   3   2     1129.46     1077.20     28.52 o 
  -1   3   2     3022.59     2801.81    103.10 o 
   0   3   2     7305.08     7173.34    163.71 o 
   1   3   2      259.71      271.49      7.55 o 
   2   3   2     9059.66     8805.99    110.70 o 
   3   3   2     4910.99     4987.93     61.65 o 
   4   3   2     1014.14     1093.11     18.54 o 
   5   3   2     6479.70     6251.11     95.81 o 
   6   3   2      431.87      444.08     13.91 o 
  -6   4   2      226.03      250.77     12.17 o 
  -5   4   2     4708.85     4699.28     85.73 o 
  -4   4   2     1635.26     1667.70     30.18 o 
  -3   4   2      344.84      389.17     10.39 o 
  -2   4   2     2870.32     2919.28    102.91 o 
  -1   4   2     2107.79     2008.21     47.25 o 
   0   4   2      128.81      158.14      4.65 o 
   1   4   2    25568.45    23459.12    333.57 o 
   2   4   2      242.52      229.51      5.09 o 
   3   4   2     4523.88     4594.48     60.45 o 
   4   4   2     2691.49     2740.17     39.19 o 
   5   4   2       76.69       93.74      6.16 o 
   6   4   2       50.24       53.67      5.65 o 
  -6   5   2     4574.77     4620.02     87.24 o 
  -5   5   2       29.30       31.57      4.86 o 
  -4   5   2      579.08      596.94     13.33 o 
  -3   5   2     1575.29     1716.60     29.84 o 
  -2   5   2     3394.13     3418.42     58.05 o 
  -1   5   2      213.37      253.53      8.15 o 
   0   5   2    15537.06    14960.81    220.49 o 
   1   5   2     1275.69     1452.41     20.17 o 
   2   5   2    15665.86    15254.69    182.56 o 
   3   5   2      230.17      202.87      5.66 o 
   4   5   2       66.16       64.20      4.85 o 
   5   5   2       21.69       30.37      5.78 o 
   6   5   2     1399.66     1501.78     34.85 o 
  -6   6   2        5.30       15.96      5.36 o 
  -5   6   2     1362.09     1366.34     35.93 o 
  -4   6   2      221.51      236.30     10.31 o 
  -3   6   2      395.09      440.29     12.33 o 
  -2   6   2        7.30       14.46      2.56 o 
  -1   6   2     8460.65     8185.69    103.92 o 
   0   6   2      957.38     1067.26     15.74 o 
   1   6   2     5877.78     5456.76     64.52 o 
   2   6   2       41.80       43.66      3.48 o 
   3   6   2     2531.75     2605.57     40.45 o 
   4   6   2      267.88      262.47      8.91 o 
   5   6   2      100.43      119.06      8.18 o 
   6   6   2      249.63      233.20     11.82 o 
  -6   7   2     2348.09     2313.92     92.12 o 
  -5   7   2      528.57      546.93     20.09 o 
  -4   7   2      581.68      578.60     16.99 o 
  -3   7   2      912.64      913.67     20.81 o 
  -2   7   2     1539.19     1557.01     28.10 o 
  -1   7   2     1949.38     2059.45     31.66 o 
   0   7   2    12795.48    12612.63    151.47 o 
   1   7   2      163.82      192.99      5.45 o 
   2   7   2     8060.41     7876.58    130.80 o 
   3   7   2      518.96      501.84     11.89 o 
   4   7   2      160.37      176.09      7.66 o 
   5   7   2      329.78      360.89     14.06 o 
   6   7   2     1261.54     1316.94     33.72 o 
  -6   8   2      380.72      402.29     22.36 o 
  -5   8   2     2561.20     2576.23     98.70 o 
  -4   8   2     2267.02     2183.77     42.88 o 
  -3   8   2       32.79       35.04      3.67 o 
  -2   8   2     1805.58     1807.83     35.16 o 
  -1   8   2     1352.01     1398.66     27.51 o 
   0   8   2     1214.17     1302.58     19.45 o 
   1   8   2    12916.95    12808.99    162.69 o 
   2   8   2      908.76      882.99     17.24 o 
   3   8   2     1560.90     1530.18     27.04 o 
   4   8   2     2967.69     3001.75     51.97 o 
   5   8   2      169.10      181.09     10.16 o 
  -5   9   2     1866.51     1833.31     54.67 o 
  -4   9   2        5.34       14.96      3.85 o 
  -3   9   2     4164.77     4086.83     66.89 o 
  -2   9   2      378.87      351.82     10.50 o 
  -1   9   2     1020.75     1027.86     21.01 o 
   0   9   2     4177.97     4203.19     58.01 o 
   1   9   2      150.78      156.32      9.02 o 
   2   9   2     2573.19     2456.50     39.36 o 
   3   9   2     2621.76     2522.05     41.01 o 
   4   9   2       15.29       27.57      5.18 o 
   5   9   2     2352.33     2353.79     55.11 o 
  -5  10   2      656.00      668.86     28.57 o 
  -4  10   2     3027.10     2989.69     57.07 o 
  -3  10   2       18.25       21.27      3.50 o 
  -2  10   2     4862.86     4615.90     74.48 o 
  -1  10   2       95.77      100.10      5.72 o 
   0  10   2      180.98      201.03      7.99 o 
   1  10   2      529.54      522.25     12.45 o 
   2  10   2      968.93      911.17     18.68 o 
   3  10   2        6.58       63.28      8.83 o 
   4  10   2     4060.50     3981.53     87.66 o 
   5  10   2       70.10       83.29      8.02 o 
  -5  11   2      858.06      822.90     33.17 o 
  -4  11   2      126.51      131.55      8.59 o 
  -3  11   2     3893.87     3752.74     69.83 o 
  -2  11   2       10.49       20.04      3.80 o 
  -1  11   2     3567.09     3535.35     64.58 o 
   0  11   2      776.25      768.39     22.51 o 
   1  11   2       86.74       86.46      5.21 o 
   2  11   2      218.41      204.65      8.68 o 
   3  11   2     3414.74     3310.44     61.84 o 
   4  11   2        3.78       12.54      4.01 o 
  -4  12   2     1903.09     1879.75     40.81 o 
  -3  12   2      448.91      429.85     14.91 o 
  -2  12   2     4624.46     4529.25     83.32 o 
  -1  12   2      216.81      228.21     10.02 o 
   0  12   2     2046.75     2002.15     45.75 o 
   1  12   2      135.23      143.52      8.49 o 
   2  12   2      820.91      882.37     33.10 o 
   3  12   2      341.82      334.35     13.13 o 
   4  12   2     2698.31     2725.28     55.04 o 
  -3  13   2     2728.38     2637.28     52.90 o 
  -2  13   2       52.45       71.67      6.75 o 
  -1  13   2     1826.62     1828.23     38.56 o 
   0  13   2      891.31      934.98     27.00 o 
   1  13   2      121.79      128.59      9.43 o 
   2  13   2      168.20      182.98      8.77 o 
   3  13   2     1109.45     1131.43     28.50 o 
  -3  14   2        0.00        8.25      3.96 o 
  -2  14   2     1201.85     1199.39     29.58 o 
  -1  14   2     1248.87     1265.20     34.29 o 
   0  14   2      118.41       98.67     10.53 o 
   1  14   2     1659.30     1520.94     40.90 o 
   2  14   2      345.38      386.17     24.84 o 
  -1  15   2      274.46      348.12     26.60 o 
   0  15   2     1085.11     1092.88     31.84 o 
   1  15   2       24.37       24.01      5.50 o 
  -5   0   3     2102.83     2222.65     70.40 o 
  -3   0   3     4772.56     5107.17    136.99 o 
  -1   0   3    91835.70    68196.95   2380.76 o 
   1   0   3     7098.35     7119.22    250.91 o 
   3   0   3       42.53       58.25      6.16 o 
   5   0   3     6734.68     6833.40    126.77 o 
  -6   1   3     1542.34     1546.52     49.83 o 
  -5   1   3     1111.68     1086.61     34.42 o 
  -4   1   3      979.80      988.32     25.00 o 
  -3   1   3      684.98      738.95     17.04 o 
  -2   1   3    26623.54    24799.23    397.29 o 
  -1   1   3     4945.58     5190.87    101.87 o 
   0   1   3    15388.48    14600.37    357.79 o 
   1   1   3      103.00      144.87     13.98 o 
   2   1   3     7946.63     8173.56    216.69 o 
   3   1   3      730.34      766.42     16.21 o 
   4   1   3     1514.29     1624.61     31.24 o 
   5   1   3      772.72      792.73     16.97 o 
   6   1   3     2808.69     2939.85     47.77 o 
  -6   2   3     1057.11     1190.96     39.65 o 
  -5   2   3      612.84      654.97     21.92 o 
  -4   2   3     2026.93     2083.96     40.86 o 
  -3   2   3     4509.75     4504.88     77.58 o 
  -2   2   3      261.90      283.68     17.82 o 
  -1   2   3      401.34      585.04     12.96 o 
   0   2   3     1185.38     1208.43     28.64 o 
   1   2   3     5286.53     5262.08    101.33 o 
   2   2   3     3249.26     3416.70     51.58 o 
   3   2   3      420.67      484.67     10.88 o 
   4   2   3     2150.69     2223.31     35.07 o 
   5   2   3     2034.44     2103.68     34.66 o 
   6   2   3      210.70      210.80      9.70 o 
  -6   3   3     1455.13     1485.19     40.89 o 
  -5   3   3     3280.51     3304.40     72.27 o 
  -4   3   3      335.90      368.67     14.35 o 
  -3   3   3     8182.46     8032.13    133.76 o 
  -2   3   3     9770.87     9095.44    232.92 o 
  -1   3   3      250.45      286.63      8.13 o 
   0   3   3     5438.68     5329.12     98.67 o 
   1   3   3     6377.94     6254.69     87.17 o 
   2   3   3     2856.05     2992.21     40.33 o 
   3   3   3     6902.47     7028.57     90.87 o 
   4   3   3     1573.91     1623.06     27.28 o 
   5   3   3     2203.07     2152.36     58.15 o 
   6   3   3     1016.60     1021.02     28.43 o 
  -6   4   3     4077.03     3864.62     85.36 o 
  -5   4   3     1149.98     1176.79     49.90 o 
  -4   4   3     7592.85     7324.50    142.22 o 
  -3   4   3      535.10      555.66     18.67 o 
  -2   4   3     3970.55     3875.01     95.19 o 
  -1   4   3     1245.55     1224.07     23.41 o 
   0   4   3     4763.52     4877.06     68.12 o 
   1   4   3     4148.57     4174.18     79.21 o 
   2   4   3     9786.81     9588.30    121.91 o 
   3   4   3      350.33      362.90     16.05 o 
   4   4   3     6275.54     6270.44     87.85 o 
   5   4   3      501.37      580.36     21.72 o 
   6   4   3      295.49      302.09     12.62 o 
  -6   5   3      121.59      119.17     10.94 o 
  -5   5   3     6999.75     6735.25    134.61 o 
  -4   5   3       13.78       24.34      4.41 o 
  -3   5   3     5698.52     5469.45     91.00 o 
  -2   5   3      400.11      370.78     11.63 o 
  -1   5   3      982.28     1013.97     17.14 o 
   0   5   3      300.52      256.63      5.96 o 
   1   5   3     5624.23     5548.05     73.32 o 
   2   5   3      418.28      442.66     10.17 o 
   3   5   3     7735.49     7505.29    104.34 o 
   4   5   3      966.53      973.07     21.05 o 
   5   5   3     3471.43     3490.86     72.12 o 
   6   5   3       53.87       74.32     10.49 o 
  -6   6   3      584.91      611.19     33.62 o 
  -5   6   3      123.70      130.78     14.19 o 
  -4   6   3     4823.75     4779.29    112.42 o 
  -3   6   3      552.80      578.68     17.12 o 
  -2   6   3     3527.54     3573.61     56.61 o 
  -1   6   3      331.78      338.59      7.32 o 
   0   6   3     1157.54     1144.81     17.75 o 
   1   6   3      138.27      150.93      5.50 o 
   2   6   3     4895.66     4825.23     82.87 o 
   3   6   3       13.82       37.37      8.58 o 
   4   6   3     3978.25     4073.98     66.48 o 
   5   6   3        2.29        4.39      2.58 o 
   6   6   3      517.32      497.95     17.82 o 
  -6   7   3        6.24        8.45      5.45 o 
  -5   7   3     4279.15     3985.50     99.45 o 
  -4   7   3        6.73       27.03      5.86 o 
  -3   7   3     4419.17     4271.98     80.77 o 
  -2   7   3      368.34      351.77      9.75 o 
  -1   7   3      914.58      946.78     15.26 o 
   0   7   3      164.79      161.22      6.65 o 
   1   7   3     3826.35     3682.72     51.97 o 
   2   7   3      148.23      185.56      5.74 o 
   3   7   3     4351.42     4331.90     69.55 o 
   4   7   3     1413.25     1412.96     36.02 o 
   5   7   3     2561.13     2650.75     53.17 o 
  -5   8   3       91.15      103.64     11.55 o 
  -4   8   3     2426.68     2341.31     62.83 o 
  -3   8   3     1310.82     1323.19     25.92 o 
  -2   8   3      740.64      740.23     16.57 o 
  -1   8   3     6590.45     6618.20    101.28 o 
   0   8   3      646.99      694.77     12.81 o 
   1   8   3     2621.03     2771.13     39.31 o 
   2   8   3     3322.23     3293.13     49.86 o 
   3   8   3       13.73       10.96      2.72 o 
   4   8   3     2223.26     2314.76     46.41 o 
   5   8   3      359.61      382.48     18.09 o 
  -5   9   3      776.79      767.83     30.61 o 
  -4   9   3       20.90       45.15      7.60 o 
  -3   9   3     2098.48     2095.86     37.97 o 
  -2   9   3     3317.19     3341.10     55.49 o 
  -1   9   3      827.25      853.89     18.48 o 
   0   9   3     6805.00     6705.17     88.09 o 
   1   9   3     1614.61     1663.39     26.03 o 
   2   9   3      361.10      424.63     12.11 o 
   3   9   3     1600.45     1664.33     32.26 o 
   4   9   3      829.82      823.62     22.55 o 
   5   9   3     1083.88     1122.24     29.19 o 
  -5  10   3      114.09      124.94     13.09 o 
  -4  10   3       75.61      111.66     11.46 o 
  -3  10   3     1944.05     1927.43     36.24 o 
  -2  10   3      916.03      951.77     20.95 o 
  -1  10   3     2615.53     2660.29     46.16 o 
   0  10   3      371.77      398.74     11.52 o 
   1  10   3     3758.52     3792.77     57.34 o 
   2  10   3     1754.89     1690.47     32.23 o 
   3  10   3      102.92       98.30      7.26 o 
   4  10   3      147.97      165.75     11.10 o 
   5  10   3     1071.43     1101.78     29.38 o 
  -4  11   3      340.73      323.29     21.94 o 
  -3  11   3      254.99      262.45     15.50 o 
  -2  11   3     2340.36     2321.74     45.80 o 
  -1  11   3        1.22       14.81      3.38 o 
   0  11   3     3351.67     3259.28     59.35 o 
   1  11   3      321.98      328.74      9.88 o 
   2  11   3     1676.14     1749.71     33.76 o 
   3  11   3      117.07      108.42      7.95 o 
   4  11   3      310.72      320.28     13.66 o 
  -4  12   3      618.28      596.17     36.81 o 
  -3  12   3     1346.65     1327.56     30.76 o 
  -2  12   3      128.16      140.78      7.75 o 
  -1  12   3    10387.22    10112.27    166.66 o 
   0  12   3       42.37       52.91      6.43 o 
   1  12   3     1842.15     1870.50     39.89 o 
   2  12   3      359.27      360.06     13.18 o 
   3  12   3        8.70       21.53      4.48 o 
   4  12   3      214.48      197.08     11.28 o 
  -3  13   3      679.75      649.43     19.72 o 
  -2  13   3     2556.04     2628.53     51.97 o 
  -1  13   3      320.33      311.49     12.41 o 
   0  13   3     3364.35     3329.25     70.46 o 
   1  13   3      362.44      360.70     15.22 o 
   2  13   3      476.76      497.35     18.30 o 
   3  13   3      910.65      910.05     25.06 o 
  -2  14   3      317.27      311.27     18.12 o 
  -1  14   3      819.46      800.04     25.15 o 
   0  14   3       29.95       36.43      6.04 o 
   1  14   3     1079.22     1044.46     38.29 o 
   2  14   3     1048.55     1019.12     53.72 o 
  -1  15   3        2.94       10.43      4.44 o 
   0  15   3      621.39      614.18     22.23 o 
   1  15   3      726.68      697.81     27.73 o 
  -6   0   4     2156.36     2345.66     83.91 o 
  -4   0   4     4698.67     4570.77    377.56 o 
  -2   0   4     8219.24     8377.31    217.11 o 
   0   0   4     8437.31     8263.64    290.63 o 
   2   0   4     9461.95     8809.62    161.39 o 
   4   0   4     2387.40     2319.21     57.29 o 
   6   0   4      170.57      198.60     11.68 o 
  -6   1   4       15.71       22.82      7.53 o 
  -5   1   4     9315.64     9170.16    177.50 o 
  -4   1   4      109.62      105.00      6.34 o 
  -3   1   4     2407.79     2280.34     72.14 o 
  -2   1   4     3389.54     3453.15     97.10 o 
  -1   1   4      144.45      126.81      7.52 o 
   0   1   4      856.62      954.17     40.06 o 
   1   1   4    20521.98    19796.32    262.30 o 
   2   1   4     3010.46     3125.27     44.81 o 
   3   1   4     5698.78     5716.71    122.74 o 
   4   1   4      104.90      113.37      6.15 o 
   5   1   4      352.16      357.05     10.71 o 
   6   1   4      226.23      219.16      8.61 o 
  -6   2   4     2666.77     2746.98     64.66 o 
  -5   2   4       29.90       31.37      6.49 o 
  -4   2   4     2264.94     2321.32     51.94 o 
  -3   2   4     2806.79     2748.01     50.25 o 
  -2   2   4      170.22      188.42      6.65 o 
  -1   2   4     4401.82     4680.23    101.26 o 
   0   2   4    15433.33    14331.15    471.77 o 
   1   2   4      148.10      180.51      4.70 o 
   2   2   4    14385.25    14119.39    177.61 o 
   3   2   4      979.61     1043.56     19.93 o 
   4   2   4       82.20       86.46      6.42 o 
   5   2   4     1051.00     1055.11     22.57 o 
   6   2   4      157.24      168.73      8.98 o 
  -6   3   4       52.69       62.35      8.67 o 
  -5   3   4     5265.88     5246.72    107.77 o 
  -4   3   4     2038.01     2084.19     47.99 o 
  -3   3   4     1216.92     1232.58     25.74 o 
  -2   3   4     8477.81     8545.27    140.69 o 
  -1   3   4     1541.76     1567.96     40.52 o 
   0   3   4     3686.78     3688.11     78.02 o 
   1   3   4     8814.23     8978.27    122.27 o 
   2   3   4       64.57       88.11      3.69 o 
   3   3   4     2195.65     2234.23     40.10 o 
   4   3   4     1720.55     1779.50     29.80 o 
   5   3   4       40.70       42.93      4.53 o 
   6   3   4     1944.01     2108.24     43.89 o 
  -6   4   4     1077.73     1080.38     33.33 o 
  -5   4   4      658.40      671.06     27.84 o 
  -4   4   4      160.81      154.67      9.38 o 
  -3   4   4    10909.21    10711.51    200.90 o 
  -2   4   4      679.37      762.91     18.45 o 
  -1   4   4    10623.50    11020.33    199.04 o 
   0   4   4     3563.44     3875.64     58.93 o 
   1   4   4      785.97      882.21     14.53 o 
   2   4   4     4508.70     4505.13     59.88 o 
   3   4   4     2567.21     2545.32     38.69 o 
   4   4   4       90.27       95.06      5.33 o 
   5   4   4     3799.05     3547.50    105.81 o 
   6   4   4       23.69       23.73      4.96 o 
  -6   5   4       19.44       31.31     14.77 o 
  -5   5   4      685.98      652.52     34.73 o 
  -4   5   4     3186.15     3187.11     68.69 o 
  -3   5   4     1927.13     1996.96     51.85 o 
  -2   5   4    17026.95    16165.66    254.90 o 
  -1   5   4       10.56       23.32      2.52 o 
   0   5   4     5693.82     5706.98     79.28 o 
   1   5   4      171.09      180.53      5.50 o 
   2   5   4      554.04      582.87     13.02 o 
   3   5   4     2312.06     2360.74     45.06 o 
   4   5   4     4290.17     4303.57     59.44 o 
   5   5   4       17.82       31.00      5.06 o 
   6   5   4     2625.87     2780.24     73.27 o 
  -6   6   4      214.94      187.29     15.24 o 
  -5   6   4      160.67      164.05     13.06 o 
  -4   6   4      405.72      441.71     19.52 o 
  -3   6   4     7713.26     7350.62    243.11 o 
  -2   6   4      246.23      268.27      9.44 o 
  -1   6   4    15982.88    15370.03    207.52 o 
   0   6   4      396.52      420.51      9.58 o 
   1   6   4       83.77      128.23      5.15 o 
   2   6   4       32.72       58.03      4.93 o 
   3   6   4      800.52      813.64     16.84 o 
   4   6   4       76.97       84.45      5.61 o 
   5   6   4     7953.33     7970.59    135.45 o 
  -6   7   4        0.14        6.85      5.82 o 
  -5   7   4      289.78      294.02     22.00 o 
  -4   7   4     1623.39     1566.37     45.93 o 
  -3   7   4     1000.45     1032.89     25.16 o 
  -2   7   4    12961.14    12219.78    181.01 o 
  -1   7   4     4231.02     4323.48     75.74 o 
   0   7   4     2687.38     2763.42     36.81 o 
   1   7   4     1047.84     1031.61     17.39 o 
   2   7   4      310.37      294.89      8.42 o 
   3   7   4     1553.48     1551.38     29.89 o 
   4   7   4     2960.68     2875.12     66.27 o 
   5   7   4        5.99       12.14      4.09 o 
  -5   8   4      410.45      386.33     20.27 o 
  -4   8   4     2438.06     2339.87     66.66 o 
  -3   8   4     5409.85     5187.75     96.41 o 
  -2   8   4        2.39        9.49      2.35 o 
  -1   8   4     7188.62     7085.87    117.45 o 
   0   8   4     3091.66     3228.69     42.86 o 
   1   8   4       75.76      110.37      5.92 o 
   2   8   4     2339.37     2416.00     38.39 o 
   3   8   4     2245.06     2232.83     40.50 o 
   4   8   4     1336.59     1338.29     31.36 o 
   5   8   4     2242.64     2322.49     49.09 o 
  -5   9   4     1524.49     1403.39     45.78 o 
  -4   9   4      480.42      468.18     21.59 o 
  -3   9   4      234.28      214.33      8.42 o 
  -2   9   4     2649.06     2561.28     44.25 o 
  -1   9   4     2639.17     2512.52     43.19 o 
   0   9   4      876.73      918.85     17.70 o 
   1   9   4     3998.34     4122.00     56.99 o 
   2   9   4       91.81       83.60      5.56 o 
   3   9   4     2809.57     2773.07     53.14 o 
   4   9   4      912.60      925.54     24.83 o 
   5   9   4       38.28       36.41      6.02 o 
  -5  10   4        8.34       21.37      6.91 o 
  -4  10   4     2420.93     2276.94     63.70 o 
  -3  10   4        2.73        7.54      2.87 o 
  -2  10   4      403.05      382.82     11.75 o 
  -1  10   4      130.22      156.66      7.09 o 
   0  10   4     4141.22     4127.30     82.17 o 
   1  10   4      275.33      302.85      9.10 o 
   2  10   4     6224.28     6164.14     96.93 o 
   3  10   4       76.13       70.56      6.55 o 
   4  10   4     1216.50     1219.25     30.35 o 
  -4  11   4      185.60      176.07     14.45 o 
  -3  11   4      244.65      267.71     13.15 o 
  -2  11   4       67.35       72.61      6.50 o 
  -1  11   4     1224.59     1240.67     31.81 o 
   0  11   4       56.00       59.44      5.81 o 
   1  11   4     6868.13     6646.61    113.88 o 
   2  11   4       23.69       28.09      4.51 o 
   3  11   4     1467.27     1478.21     33.80 o 
   4  11   4       16.48       21.30      6.05 o 
  -4  12   4     2828.85     2650.03     73.59 o 
  -3  12   4      151.92      149.26      8.99 o 
  -2  12   4      312.76      327.62     11.78 o 
  -1  12   4       39.70       56.96      5.85 o 
   0  12   4     2432.25     2496.57     59.03 o 
   1  12   4      288.82      290.18     16.40 o 
   2  12   4     2573.83     2733.05     52.99 o 
   3  12   4       24.91       28.80      5.16 o 
  -3  13   4      167.90      184.03     10.14 o 
  -2  13   4      883.99      932.14     27.46 o 
  -1  13   4      375.33      363.03     13.57 o 
   0  13   4      217.93      198.61     11.08 o 
   1  13   4     2276.57     2335.79     77.58 o 
   2  13   4      169.92      141.31     23.41 o 
   3  13   4     1454.81     1543.38     36.24 o 
  -2  14   4      147.11      142.56      9.41 o 
  -1  14   4     1123.38     1128.60     31.93 o 
   0  14   4      300.13      293.59     14.16 o 
   1  14   4       25.23       67.30     11.85 o 
   2  14   4     2013.14     1975.77     56.13 o 
   0  15   4      990.81      996.75     34.61 o 
  -5   0   5     8446.04     8131.75    182.26 o 
  -3   0   5    18123.99    17874.29    466.03 o 
  -1   0   5    11603.86    12428.98    261.63 o 
   1   0   5     4257.00     4303.09     92.06 o 
   3   0   5     8852.11     8532.27    179.14 o 
   5   0   5     6443.65     6268.41    136.02 o 
  -6   1   5      689.76      651.00     29.27 o 
  -5   1   5     1055.39     1064.86     30.62 o 
  -4   1   5     4889.34     4830.04    125.27 o 
  -3   1   5      536.54      530.06     16.44 o 
  -2   1   5    12068.96    12179.19    241.85 o 
  -1   1   5     4494.36     4755.84     80.66 o 
   0   1   5      437.87      497.06     18.69 o 
   1   1   5      492.50      435.72      8.66 o 
   2   1   5     7821.56     7656.97    104.95 o 
   3   1   5     1320.37     1379.12     24.73 o 
   4   1   5     3062.51     2935.73     88.40 o 
   5   1   5     1007.55      918.00     23.31 o 
   6   1   5     1202.01     1133.92     24.11 o 
  -6   2   5      762.41      722.89     25.59 o 
  -5   2   5     2875.83     2721.97     70.77 o 
  -4   2   5      492.61      508.34     20.04 o 
  -3   2   5     8248.16     8454.74    141.68 o 
  -2   2   5      741.17      707.37     16.34 o 
  -1   2   5     9658.01     9615.03    174.57 o 
   0   2   5     7515.79     7443.75    122.68 o 
   1   2   5     4076.27     4250.90     59.20 o 
   2   2   5     3272.68     3470.40     47.14 o 
   3   2   5    11230.28    10969.86    159.05 o 
   4   2   5       12.71       11.68      2.93 o 
   5   2   5     3668.62     3639.04     60.05 o 
   6   2   5      750.46      753.08     20.44 o 
  -6   3   5       61.86       73.18     10.98 o 
  -5   3   5     1002.06     1027.29     50.32 o 
  -4   3   5     1239.54     1235.93     32.65 o 
  -3   3   5       25.18       31.60      3.57 o 
  -2   3   5     1413.16     1365.77     27.27 o 
  -1   3   5     8716.95     8684.66    158.76 o 
   0   3   5      482.19      537.12     11.68 o 
   1   3   5     8059.89     7815.13    125.41 o 
   2   3   5     3462.69     3346.95     48.63 o 
   3   3   5     1269.88     1293.33     22.19 o 
   4   3   5     2216.23     2226.48     42.06 o 
   5   3   5      407.48      438.85     17.06 o 
   6   3   5      293.43      320.08     13.48 o 
  -6   4   5     2673.06     2710.98     78.65 o 
  -5   4   5     1990.91     2028.29     49.94 o 
  -4   4   5      339.78      334.39     14.12 o 
  -3   4   5     1257.29     1283.68     31.91 o 
  -2   4   5     4006.49     3911.05     76.90 o 
  -1   4   5     1639.29     1708.26     28.10 o 
   0   4   5    22889.35    21566.92    351.75 o 
   1   4   5     1912.11     1973.71     28.45 o 
   2   4   5     5410.15     5397.17     75.54 o 
   3   4   5     2033.87     1992.59     34.17 o 
   4   4   5      130.73      146.24      9.80 o 
   5   4   5      923.25      913.38     23.82 o 
   6   4   5      815.70      818.27     23.55 o 
  -6   5   5        7.35       11.22      5.50 o 
  -5   5   5     2137.03     2101.96     51.69 o 
  -4   5   5      154.68      171.83     11.62 o 
  -3   5   5      224.51      242.00     15.56 o 
  -2   5   5       69.78       83.95      5.67 o 
  -1   5   5    11850.49    11666.45    168.34 o 
   0   5   5        8.76       21.42      4.41 o 
   1   5   5    11869.02    11863.99    178.79 o 
   2   5   5       30.80       27.21      2.78 o 
   3   5   5      141.95      148.11      8.50 o 
   4   5   5      312.15      325.45      9.07 o 
   5   5   5     1179.68     1206.16     29.06 o 
  -6   6   5      893.45      849.92     34.02 o 
  -5   6   5       36.28       43.79      8.10 o 
  -4   6   5     1039.31     1050.82     34.44 o 
  -3   6   5       47.96       51.94      8.17 o 
  -2   6   5     8039.84     8091.58    131.39 o 
  -1   6   5       12.08       28.90      3.81 o 
   0   6   5     4446.68     4308.03     61.88 o 
   1   6   5        8.77       18.19      2.85 o 
   2   6   5     4796.99     4822.61     75.22 o 
   3   6   5       37.61       36.41      3.55 o 
   4   6   5       10.89       23.13      4.60 o 
   5   6   5        6.88       12.88      4.60 o 
  -5   7   5     1825.14     1873.87     55.63 o 
  -4   7   5     1857.32     1813.94     51.78 o 
  -3   7   5      130.99      134.90     10.06 o 
  -2   7   5     2675.23     2641.54     44.30 o 
  -1   7   5     6379.66     6196.48     95.19 o 
   0   7   5        0.57       13.23      2.35 o 
   1   7   5     5725.15     5711.76    101.25 o 
   2   7   5      924.43      926.90     18.31 o 
   3   7   5      666.85      678.15     15.34 o 
   4   7   5     1179.33     1132.60     27.89 o 
   5   7   5     1296.28     1291.82     35.80 o 
  -5   8   5      472.69      467.83     23.13 o 
  -4   8   5      191.41      179.23     15.13 o 
  -3   8   5     1673.72     1693.73     47.93 o 
  -2   8   5     1817.49     1780.29     32.56 o 
  -1   8   5      771.50      798.25     17.52 o 
   0   8   5     8104.74     8234.13    137.77 o 
   1   8   5      606.90      589.91     13.24 o 
   2   8   5     3320.01     3268.11     50.29 o 
   3   8   5     1413.36     1388.85     28.49 o 
   4   8   5       97.10      101.26      8.10 o 
   5   8   5      421.36      435.78     18.73 o 
  -5   9   5      374.49      359.93     20.41 o 
  -4   9   5     4107.66     3794.93     95.28 o 
  -3   9   5       42.77       51.74      6.60 o 
  -2   9   5     2191.17     2141.03     38.58 o 
  -1   9   5     1466.72     1454.21     28.09 o 
   0   9   5       69.79       76.32      5.49 o 
   1   9   5     1814.37     1875.21     31.47 o 
   2   9   5     3287.73     3243.57     55.03 o 
   3   9   5      400.26      417.32     14.65 o 
   4   9   5     2731.00     2777.19     55.63 o 
  -5  10   5      855.74      795.35     33.06 o 
  -4  10   5        0.12       17.79      6.58 o 
  -3  10   5     3704.46     3582.80     89.80 o 
  -2  10   5      210.62      212.62      8.65 o 
  -1  10   5      450.29      473.61     14.36 o 
   0  10   5      264.32      260.33     10.14 o 
   1  10   5      707.95      703.95     15.74 o 
   2  10   5      291.75      307.90     11.03 o 
   3  10   5     2989.31     3024.28     65.78 o 
   4  10   5       40.66       66.01      7.19 o 
  -4  11   5     2793.46     2615.47     91.80 o 
  -3  11   5       20.64       29.35      6.77 o 
  -2  11   5     4954.50     4836.22     79.18 o 
  -1  11   5      212.47      226.87      9.86 o 
   0  11   5      357.29      357.48     18.46 o 
   1  11   5      376.68      368.78     15.28 o 
   2  11   5     3191.70     3223.98     60.48 o 
   3  11   5      209.31      219.89     11.09 o 
   4  11   5     4019.01     4053.90     76.98 o 
  -3  12   5     3011.99     2846.58     79.99 o 
  -2  12   5        7.94       18.80      4.07 o 
  -1  12   5     1561.85     1617.03     35.04 o 
   0  12   5      620.38      645.01     36.01 o 
   1  12   5      133.39      150.89     11.33 o 
   2  12   5        2.07        6.55      3.48 o 
   3  12   5     2411.01     2419.02     50.23 o 
  -3  13   5       63.19       86.23     14.41 o 
  -2  13   5     2215.57     2183.53     45.32 o 
  -1  13   5     1581.20     1561.78     39.32 o 
   0  13   5        0.36       11.51      4.97 o 
   1  13   5      416.21      443.89     20.62 o 
   2  13   5     1058.85     1032.22     35.27 o 
  -2  14   5      422.22      412.19     15.53 o 
  -1  14   5      316.84      350.77     15.79 o 
   0  14   5     1963.64     1902.14     53.31 o 
   1  14   5      198.78      214.76     18.21 o 
  -6   0   6      616.49      564.41     33.81 o 
  -4   0   6      333.51      348.63     18.03 o 
  -2   0   6    27233.57    27426.21    572.04 o 
   0   0   6    18858.08    18001.02    434.15 o 
   2   0   6      506.33      537.49     34.49 o 
   4   0   6     3405.36     3153.52     63.81 o 
   6   0   6     2633.18     2631.89     60.23 o 
  -6   1   6      459.60      438.62     27.54 o 
  -5   1   6       70.25       79.26      8.05 o 
  -4   1   6      451.80      443.09     13.95 o 
  -3   1   6     3270.86     3237.89     75.66 o 
  -2   1   6     3099.67     3441.37     61.10 o 
  -1   1   6    16833.90    15901.63    286.06 o 
   0   1   6        1.51       11.03      4.02 o 
   1   1   6     2993.02     2893.90     42.15 o 
   2   1   6      800.50      826.51     18.32 o 
   3   1   6     1378.81     1349.25     25.09 o 
   4   1   6      309.62      317.82      9.98 o 
   5   1   6     5254.47     5044.20     79.95 o 
   6   1   6        1.25        4.10      3.00 o 
  -6   2   6      250.86      264.30     18.37 o 
  -5   2   6     1050.04     1078.51     31.60 o 
  -4   2   6      474.96      514.78     18.31 o 
  -3   2   6      664.89      667.17     23.15 o 
  -2   2   6     1175.81     1146.28     28.31 o 
  -1   2   6        9.65       21.24      3.12 o 
   0   2   6    11183.89    11430.54    175.73 o 
   1   2   6     3564.85     3592.01     51.19 o 
   2   2   6     1313.33     1357.29     26.77 o 
   3   2   6     2608.68     2596.53     43.07 o 
   4   2   6      238.82      270.67     11.47 o 
   5   2   6      251.32      234.11     10.38 o 
   6   2   6     2581.17     2529.02     47.99 o 
  -6   3   6      634.72      611.40     23.64 o 
  -5   3   6       78.42       82.37      8.68 o 
  -4   3   6     4003.50     4077.45     85.41 o 
  -3   3   6     1294.22     1346.04     33.45 o 
  -2   3   6     1316.83     1450.07     46.18 o 
  -1   3   6     6884.75     6982.22    174.01 o 
   0   3   6     1104.68     1082.03     23.79 o 
   1   3   6      555.72      548.77     11.12 o 
   2   3   6    10388.51    10273.80    139.43 o 
   3   3   6     1458.54     1421.40     29.12 o 
   4   3   6     1829.12     1769.35     32.26 o 
   5   3   6     2428.54     2391.60     43.43 o 
  -6   4   6      229.30      216.78     14.17 o 
  -5   4   6     4409.86     4334.57     92.85 o 
  -4   4   6        0.33       12.34      4.71 o 
  -3   4   6     4207.68     4078.02    104.91 o 
  -2   4   6     2484.97     2589.27     52.87 o 
  -1   4   6       48.65       68.86      6.11 o 
   0   4   6     5032.62     5166.26     86.58 o 
   1   4   6     7971.26     7935.48    126.79 o 
   2   4   6       61.25       66.81      4.78 o 
   3   4   6     7450.33     7315.80    109.60 o 
   4   4   6        1.20       12.22      2.72 o 
   5   4   6      385.08      400.87     18.93 o 
  -6   5   6     2200.35     2011.13     52.75 o 
  -5   5   6        1.94       14.31      4.97 o 
  -4   5   6     3636.93     3479.00    189.03 o 
  -3   5   6        4.19       19.04      5.52 o 
  -2   5   6     1515.34     1496.98     40.76 o 
  -1   5   6      518.17      506.63     11.46 o 
   0   5   6     1848.31     1896.77     29.93 o 
   1   5   6       22.03       49.10      6.43 o 
   2   5   6     9682.57     9521.70    141.84 o 
   3   5   6     1014.24      998.96     20.92 o 
   4   5   6     3394.44     3258.30     50.88 o 
   5   5   6      631.85      642.79     23.46 o 
  -5   6   6     3990.18     3996.43    100.56 o 
  -4   6   6      160.40      153.38     12.23 o 
  -3   6   6     4582.18     4471.49    124.48 o 
  -2   6   6        8.81       59.61      8.32 o 
  -1   6   6      144.09      185.92      9.10 o 
   0   6   6      118.21      131.62      8.39 o 
   1   6   6     4122.06     4058.93     69.24 o 
   2   6   6      110.98      131.98      6.16 o 
   3   6   6    10103.45     9858.87    148.43 o 
   4   6   6      357.21      374.80     15.94 o 
   5   6   6      537.46      506.05     20.05 o 
  -5   7   6       31.10       42.67      8.27 o 
  -4   7   6     3272.35     2942.25    126.53 o 
  -3   7   6      321.23      282.87     14.93 o 
  -2   7   6      474.44      504.49     13.10 o 
  -1   7   6      490.13      464.75     12.06 o 
   0   7   6     1116.09     1137.77     23.84 o 
   1   7   6     1998.38     2052.08     55.49 o 
   2   7   6     5676.00     5710.48     88.99 o 
   3   7   6     1341.40     1360.88     27.69 o 
   4   7   6     2421.59     2408.18     54.78 o 
   5   7   6      280.88      289.18     15.08 o 
  -5   8   6     2953.49     2891.77     78.82 o 
  -4   8   6      119.19      120.50     11.59 o 
  -3   8   6     1249.04     1203.34     37.77 o 
  -2   8   6     3313.82     3303.57     54.96 o 
  -1   8   6       87.36       97.87      5.60 o 
   0   8   6     3321.23     3383.92     67.65 o 
   1   8   6     1932.15     1998.48     35.78 o 
   2   8   6       49.78       58.40      4.61 o 
   3   8   6     2818.16     2903.36     55.91 o 
   4   8   6     1052.78     1107.63     28.54 o 
  -5   9   6      118.82       96.05     12.05 o 
  -4   9   6     1367.22     1344.55     43.46 o 
  -3   9   6     1024.73      944.43     39.50 o 
  -2   9   6      122.44      138.31      7.46 o 
  -1   9   6     6542.66     6707.84    112.49 o 
   0   9   6      160.82      184.41      9.36 o 
   1   9   6     2447.50     2513.76     40.54 o 
   2   9   6     2002.55     1999.07     34.46 o 
   3   9   6      409.69      414.07     14.93 o 
   4   9   6      704.91      783.50     23.23 o 
  -4  10   6      416.22      421.48     21.55 o 
  -3  10   6      753.30      711.82     27.84 o 
  -2  10   6     1759.61     1761.18     36.76 o 
  -1  10   6        9.80       25.39      4.19 o 
   0  10   6     4644.03     4857.07     94.08 o 
   1  10   6     1038.72     1119.07     25.87 o 
   2  10   6      206.30      211.13     10.01 o 
   3  10   6      549.23      558.57     19.92 o 
   4  10   6     1509.05     1510.75     36.36 o 
  -4  11   6       85.88       82.02     11.09 o 
  -3  11   6     1202.75     1157.77     43.31 o 
  -2  11   6      985.22      996.90     24.66 o 
  -1  11   6     3543.30     3614.26     69.38 o 
   0  11   6        1.83        9.46      3.70 o 
   1  11   6     2217.73     2282.38     46.40 o 
   2  11   6       59.67       51.78      6.06 o 
   3  11   6       33.25       39.95      5.96 o 
  -3  12   6      220.16      209.99     15.14 o 
  -2  12   6     5422.55     5396.74     95.02 o 
  -1  12   6       78.03       91.21      8.04 o 
   0  12   6     1951.22     2078.27     54.88 o 
   1  12   6      520.60      536.61     22.49 o 
   2  12   6       30.08       92.99     14.66 o 
   3  12   6      106.20      122.97     10.19 o 
  -2  13   6        2.90       17.96      4.36 o 
  -1  13   6     2459.37     2477.63     55.46 o 
   0  13   6      290.38      269.14     15.47 o 
   1  13   6      735.88      783.34     29.15 o 
   2  13   6     1026.63     1038.14     35.81 o 
  -1  14   6        0.05        5.52      4.15 o 
   0  14   6      934.42      952.31     33.35 o 
  -5   0   7     3257.12     3303.83    107.72 o 
  -3   0   7       15.25       24.78      4.97 o 
  -1   0   7     1220.86     1277.89     40.89 o 
   1   0   7     2339.11     2146.21     60.15 o 
   3   0   7     7038.81     7053.73    148.54 o 
   5   0   7      188.00      188.15     14.13 o 
  -6   1   7     2162.27     2099.65     62.74 o 
  -5   1   7       86.90       98.20      8.41 o 
  -4   1   7     1265.53     1187.09     27.68 o 
  -3   1   7      391.09      410.93     12.95 o 
  -2   1   7      204.09      207.83      7.46 o 
  -1   1   7       11.12       24.47      4.33 o 
   0   1   7     8821.42     8831.66    126.86 o 
   1   1   7      379.44      378.92     11.82 o 
   2   1   7     8172.51     8153.09    132.16 o 
   3   1   7      369.11      364.83     11.78 o 
   4   1   7     1962.51     1899.17     38.05 o 
   5   1   7      289.55      247.89     13.51 o 
  -6   2   7        1.76       82.69     15.40 o 
  -5   2   7     1770.73     1756.08     45.36 o 
  -4   2   7      682.97      691.12     25.55 o 
  -3   2   7     1698.09     1729.42     40.12 o 
  -2   2   7     2478.69     2543.91     47.57 o 
  -1   2   7     5099.72     5361.92     91.18 o 
   0   2   7      539.22      562.82     12.02 o 
   1   2   7     7224.11     7021.83    132.77 o 
   2   2   7      169.28      185.40      8.32 o 
   3   2   7     1811.36     1707.81     37.24 o 
   4   2   7     1193.37     1221.08     24.80 o 
   5   2   7      239.84      255.50     11.19 o 
  -6   3   7      802.81      748.86     27.14 o 
  -5   3   7     1175.89     1158.42     33.80 o 
  -4   3   7      461.69      473.21     18.02 o 
  -3   3   7     2613.26     2707.48     60.10 o 
  -2   3   7     1385.70     1448.44     33.15 o 
  -1   3   7     3877.66     4041.76     61.96 o 
   0   3   7     5351.27     5265.88     74.47 o 
   1   3   7      990.83     1021.45     27.77 o 
   2   3   7     2971.34     3021.09     53.02 o 
   3   3   7     1896.47     1835.15     33.07 o 
   4   3   7      391.89      397.19     13.38 o 
   5   3   7     2375.34     2377.31     47.11 o 
  -6   4   7      153.68      140.38     12.37 o 
  -5   4   7      448.73      448.03     18.97 o 
  -4   4   7     3375.49     3359.48     73.41 o 
  -3   4   7       86.04       92.54      8.90 o 
  -2   4   7     3259.82     3431.37     68.72 o 
  -1   4   7     1730.25     1791.75     30.30 o 
   0   4   7     4280.07     4359.15     67.52 o 
   1   4   7      858.32      848.11     18.83 o 
   2   4   7      561.71      582.00     15.28 o 
   3   4   7      399.51      415.70     11.86 o 
   4   4   7     2769.24     2692.39     65.85 o 
   5   4   7       40.88       36.02      5.15 o 
  -5   5   7     1694.39     1678.16     51.25 o 
  -4   5   7      679.21      656.51     25.96 o 
  -3   5   7     5755.24     5472.03    146.00 o 
  -2   5   7      427.54      456.21     18.35 o 
  -1   5   7     4628.99     4625.15     70.78 o 
   0   5   7      133.11      136.15      6.30 o 
   1   5   7        9.28       44.39     13.05 o 
   2   5   7     1952.28     1988.00     37.81 o 
   3   5   7     4508.83     4504.38     71.54 o 
   4   5   7       39.46       37.74      8.07 o 
   5   5   7     3489.37     3420.41     65.67 o 
  -5   6   7        3.57        5.91      5.13 o 
  -4   6   7     3952.39     3707.94     92.71 o 
  -3   6   7       10.14       38.68      9.49 o 
  -2   6   7     5110.14     4950.48    114.24 o 
  -1   6   7       17.52       26.48      2.80 o 
   0   6   7     1926.12     2009.04     39.24 o 
   1   6   7      537.87      565.00     15.07 o 
   2   6   7      660.88      703.87     18.04 o 
   3   6   7       62.58       84.56      7.23 o 
   4   6   7     5610.92     5591.94     88.34 o 
   5   6   7       36.78       17.97      4.70 o 
  -5   7   7     1094.42     1045.81     38.15 o 
  -4   7   7      624.13      621.15     26.11 o 
  -3   7   7     5192.16     5034.32    118.52 o 
  -2   7   7      220.68      203.87     12.37 o 
  -1   7   7     2814.55     2868.50     48.17 o 
   0   7   7      231.01      255.92     10.61 o 
   1   7   7        5.85       17.84      3.36 o 
   2   7   7     2807.00     2875.82     54.13 o 
   3   7   7     3745.71     3713.74     74.40 o 
   4   7   7        2.34       11.81      4.56 o 
  -5   8   7      751.15      683.38     29.81 o 
  -4   8   7     2071.59     1928.65     58.34 o 
  -3   8   7      101.56      117.05     11.00 o 
  -2   8   7     3096.29     3141.69     68.85 o 
  -1   8   7      685.70      723.77     20.33 o 
   0   8   7     1377.90     1456.51     29.88 o 
   1   8   7     2598.05     2615.78     48.70 o 
   2   8   7     1112.49     1132.51     24.15 o 
   3   8   7     1439.83     1442.80     36.28 o 
   4   8   7      951.63     1011.16     30.66 o 
  -4   9   7      202.63      185.33     20.64 o 
  -3   9   7     1596.47     1524.98     46.40 o 
  -2   9   7      431.60      437.62     17.27 o 
  -1   9   7     1187.25     1213.23     32.38 o 
   0   9   7     1646.36     1731.65     39.61 o 
   1   9   7       26.16       38.73      4.34 o 
   2   9   7     2996.77     3119.58     58.94 o 
   3   9   7     1243.31     1274.38     30.96 o 
   4   9   7      187.69      199.67     12.87 o 
  -4  10   7        5.23       14.65      6.32 o 
  -3  10   7      284.80      282.22     17.65 o 
  -2  10   7       97.18      103.04     10.57 o 
  -1  10   7     1586.16     1588.92     37.58 o 
   0  10   7      444.35      463.85     18.47 o 
   1  10   7     5972.46     6138.58    117.13 o 
   2  10   7        0.22        9.00      3.58 o 
   3  10   7     1826.35     1921.04     42.14 o 
  -3  11   7       65.05       65.33      9.77 o 
  -2  11   7       64.29       53.81     14.00 o 
  -1  11   7       11.45       22.65      4.72 o 
   0  11   7     4617.12     4724.50     93.28 o 
   1  11   7      130.41      143.25      9.67 o 
   2  11   7     1954.45     2078.65     43.73 o 
   3  11   7       10.77       24.86      8.11 o 
  -3  12   7        9.28        8.70      5.79 o 
  -2  12   7       84.67      106.43     20.27 o 
  -1  12   7     1147.71     1147.53     31.05 o 
   0  12   7       54.90       54.97      6.86 o 
   1  12   7     1846.99     2010.68     55.15 o 
   2  12   7        0.52       10.28      5.13 o 
  -2  13   7       46.47       49.96     22.62 o 
  -1  13   7      170.19      183.54     13.12 o 
   0  13   7     1415.29     1324.97     40.96 o 
   1  13   7       59.31       62.92      8.90 o 
  -6   0   8     1746.50     1502.36    240.95 o 
  -4   0   8     8225.97     8234.68    184.18 o 
  -2   0   8     1345.36     1505.07     40.73 o 
   0   0   8       25.36       24.25      3.79 o 
   2   0   8     3593.07     3436.30    108.40 o 
   4   0   8     4674.14     4534.76    103.10 o 
  -6   1   8      353.19      334.74     18.85 o 
  -5   1   8     4051.58     4066.80     91.14 o 
  -4   1   8       22.22       46.01      6.09 o 
  -3   1   8     8632.10     8097.00    188.24 o 
  -2   1   8      998.82     1084.75     22.32 o 
  -1   1   8        1.24       13.43      6.65 o 
   0   1   8      396.94      419.65     12.16 o 
   1   1   8     1732.24     1684.85     31.98 o 
   2   1   8     1403.11     1393.27     28.54 o 
   3   1   8     6295.69     5963.26    126.62 o 
   4   1   8      540.54      492.35     14.52 o 
   5   1   8     2054.41     1967.25     41.74 o 
  -6   2   8      122.48      141.02     13.43 o 
  -5   2   8      178.50      189.69     12.66 o 
  -4   2   8     3603.58     3326.97    179.85 o 
  -3   2   8      632.29      654.54     18.13 o 
  -2   2   8     1957.66     1985.50     42.41 o 
  -1   2   8     2054.05     2129.24     40.30 o 
   0   2   8      181.27      215.19      6.93 o 
   1   2   8     2030.45     2028.60     37.34 o 
   2   2   8     3543.78     3429.20     59.73 o 
   3   2   8      187.15      174.45      8.41 o 
   4   2   8     3897.81     3817.09     68.29 o 
   5   2   8      620.58      598.49     17.32 o 
  -5   3   8     1257.74     1316.02     50.25 o 
  -4   3   8      100.00      120.67      9.73 o 
  -3   3   8     1820.22     1866.56     44.45 o 
  -2   3   8     2903.05     3040.43     62.49 o 
  -1   3   8       26.55       49.59      7.16 o 
   0   3   8     5379.73     5229.75     84.74 o 
   1   3   8      587.76      600.27     15.11 o 
   2   3   8     1585.95     1558.41     31.36 o 
   3   3   8     3952.99     3782.21     66.53 o 
   4   3   8        3.15       12.08      3.54 o 
   5   3   8      738.37      723.32     20.87 o 
  -5   4   8      198.97      203.89     13.23 o 
  -4   4   8      401.69      415.19     19.71 o 
  -3   4   8     1020.63     1014.92     32.84 o 
  -2   4   8      374.79      407.18     14.13 o 
  -1   4   8     8343.83     8623.96    190.61 o 
   0   4   8      120.87      142.45      6.66 o 
   1   4   8     3126.99     3076.87     56.03 o 
   2   4   8      116.23      115.09      6.80 o 
   3   4   8        0.21       21.87      6.03 o 
   4   4   8      626.32      633.95     18.36 o 
   5   4   8      479.45      443.08     15.70 o 
  -5   5   8      329.29      309.74     18.34 o 
  -4   5   8       94.22      121.26     15.68 o 
  -3   5   8      198.60      216.99     13.30 o 
  -2   5   8     3816.42     3971.73     94.17 o 
  -1   5   8        7.86       33.36      8.35 o 
   0   5   8     7886.08     7679.44    124.82 o 
   1   5   8       40.50       40.86      4.30 o 
   2   5   8      729.40      726.13     18.41 o 
   3   5   8       41.09       51.94      6.17 o 
   4   5   8       36.24       47.41      5.72 o 
  -5   6   8      303.72      296.24     18.43 o 
  -4   6   8       88.26       92.39     10.69 o 
  -3   6   8     1670.50     1692.24     48.76 o 
  -2   6   8       16.08       26.13      5.42 o 
  -1   6   8     1957.04     1981.82     42.09 o 
   0   6   8       25.23       50.14      8.41 o 
   1   6   8     3082.05     3091.06     55.80 o 
   2   6   8       65.37       73.00      7.15 o 
   3   6   8       90.53       90.25      8.56 o 
   4   6   8       84.18       72.80      6.76 o 
  -5   7   8      618.95      591.51     27.40 o 
  -4   7   8       35.77       41.48      8.11 o 
  -3   7   8      329.37      357.83     24.13 o 
  -2   7   8     1814.94     1853.03     44.88 o 
  -1   7   8      340.71      362.55     17.03 o 
   0   7   8     5378.81     5420.05     91.41 o 
   1   7   8       98.98      123.39      7.97 o 
   2   7   8     1247.86     1292.88     31.99 o 
   3   7   8      301.61      286.30     12.97 o 
   4   7   8       66.06       70.45      8.60 o 
  -4   8   8     1086.73     1118.14     49.01 o 
  -3   8   8      117.66      123.82     11.62 o 
  -2   8   8      701.90      716.09     23.36 o 
  -1   8   8     3908.01     4091.00     79.90 o 
   0   8   8      224.92      244.16     11.15 o 
   1   8   8     1720.28     1771.30     36.21 o 
   2   8   8      627.87      666.60     18.67 o 
   3   8   8       31.87       29.28      5.01 o 
   4   8   8     1099.54     1121.66     33.49 o 
  -4   9   8       12.23       19.20      6.60 o 
  -3   9   8      724.40      662.12     27.15 o 
  -2   9   8      417.15      431.42     25.09 o 
  -1   9   8       14.18       28.80      7.91 o 
   0   9   8     3142.79     3216.71     66.10 o 
   1   9   8      794.80      798.68     20.82 o 
   2   9   8      328.38      354.35     12.22 o 
   3   9   8     1111.20     1109.48     32.00 o 
  -3  10   8       10.63       16.38      9.33 o 
  -2  10   8      675.68      665.94     33.22 o 
  -1  10   8      452.16      492.91     17.37 o 
   0  10   8      324.82      355.19     14.63 o 
   1  10   8       98.44       88.39      9.67 o 
   2  10   8     2012.59     2010.01     42.74 o 
   3  10   8       48.87       53.71      7.56 o 
  -3  11   8     2832.38     2874.52     78.12 o 
  -2  11   8      121.66      124.14     15.06 o 
  -1  11   8      488.13      508.16     18.30 o 
   0  11   8       46.54       50.31      6.62 o 
   1  11   8      820.20      867.69     26.17 o 
   2  11   8       62.88       75.66     16.93 o 
  -2  12   8      992.16      956.25     43.55 o 
  -1  12   8      249.81      255.09     12.98 o 
   0  12   8        0.23        5.19      3.81 o 
   1  12   8       42.37       48.18      8.36 o 
  -5   0   9      188.69      205.61     20.41 o 
  -3   0   9     8510.29     8388.91    205.12 o 
  -1   0   9     4613.11     4391.67    169.09 o 
   1   0   9      189.54      181.51     10.04 o 
   3   0   9     3941.21     3827.71     88.12 o 
  -5   1   9      278.13      284.95     15.92 o 
  -4   1   9     2024.96     1944.48     42.83 o 
  -3   1   9     1108.96     1074.98     23.75 o 
  -2   1   9     7395.71     7632.27    119.08 o 
  -1   1   9       54.63       64.70      8.41 o 
   0   1   9     4299.41     4320.91     71.66 o 
   1   1   9      212.43      231.75      8.73 o 
   2   1   9       25.12       33.13      4.08 o 
   3   1   9       38.70       43.11      4.88 o 
   4   1   9     1826.31     1805.47     35.24 o 
  -5   2   9      247.52      248.66     12.77 o 
  -4   2   9      453.89      519.07     19.60 o 
  -3   2   9     2157.43     2259.76     41.66 o 
  -2   2   9        3.94       16.97      6.96 o 
  -1   2   9     2114.80     2259.00     55.76 o 
   0   2   9     2182.08     2199.86     39.70 o 
   1   2   9      265.68      272.96      9.59 o 
   2   2   9      929.45      905.62     21.42 o 
   3   2   9      924.95      850.93     21.44 o 
   4   2   9      575.48      578.13     17.63 o 
  -5   3   9     2053.76     1942.59     93.86 o 
  -4   3   9      954.38      908.86     28.28 o 
  -3   3   9     1674.54     1647.94     46.98 o 
  -2   3   9     3163.42     3155.43     93.42 o 
  -1   3   9      612.16      644.32     21.97 o 
   0   3   9     2424.71     2391.61     42.85 o 
   1   3   9     4264.31     4076.47     69.16 o 
   2   3   9       57.54       68.14      6.80 o 
   3   3   9     1337.18     1268.31     28.45 o 
   4   3   9      648.14      623.32     18.55 o 
  -5   4   9        0.58       17.02      5.57 o 
  -4   4   9     2314.44     2322.29     63.88 o 
  -3   4   9     1572.36     1620.01     46.97 o 
  -2   4   9        7.80       24.35      5.62 o 
  -1   4   9      605.01      669.61     22.78 o 
   0   4   9     4495.48     4415.38     75.20 o 
   1   4   9       46.82       55.39      5.32 o 
   2   4   9     2530.44     2462.12     46.18 o 
   3   4   9      622.45      626.20     17.90 o 
   4   4   9     1161.86     1123.98     27.35 o 
  -5   5   9     2306.16     2209.33     64.28 o 
  -4   5   9       23.71       40.03      7.98 o 
  -3   5   9     1694.16     1620.52     47.41 o 
  -2   5   9      218.37      224.23     16.09 o 
  -1   5   9     1405.15     1408.38     39.00 o 
   0   5   9      914.30      961.28     22.02 o 
   1   5   9     3720.81     3788.67     73.98 o 
   2   5   9     1380.11     1323.81     28.77 o 
   3   5   9     2722.08     2627.20     50.25 o 
   4   5   9      177.00      195.29     10.22 o 
  -5   6   9        3.91       24.66      7.38 o 
  -4   6   9     2634.87     2560.30    118.56 o 
  -3   6   9       52.93       49.05      7.69 o 
  -2   6   9      235.37      223.40     16.54 o 
  -1   6   9      421.10      400.81     22.18 o 
   0   6   9     3440.59     3503.41     62.15 o 
   1   6   9        7.82       17.34      4.78 o 
   2   6   9     7454.43     7541.69    138.97 o 
   3   6   9      106.03      105.39      8.64 o 
   4   6   9     1125.71     1083.61     27.23 o 
  -4   7   9      271.50      279.49     17.65 o 
  -3   7   9      973.83      930.34     33.22 o 
  -2   7   9      566.11      511.93     26.92 o 
  -1   7   9      733.65      810.99     35.05 o 
   0   7   9      130.28      161.98     14.82 o 
   1   7   9     2854.06     2940.90     60.23 o 
   2   7   9      245.92      259.01     12.27 o 
   3   7   9     1914.76     1943.50     45.50 o 
  -4   8   9      691.66      684.58     29.24 o 
  -3   8   9     2289.79     2188.36     61.64 o 
  -2   8   9        7.37       20.60      7.46 o 
  -1   8   9     2414.00     2395.29     77.98 o 
   0   8   9     1623.98     1703.28     39.69 o 
   1   8   9      420.21      427.97     14.13 o 
   2   8   9     1081.60     1134.86     35.08 o 
   3   8   9       42.66       50.76      6.86 o 
  -3   9   9      706.64      656.34     34.13 o 
  -2   9   9     3510.22     3425.29    106.57 o 
  -1   9   9       24.57       48.46      9.89 o 
   0   9   9      845.04      847.78     24.68 o 
   1   9   9     1048.33     1083.83     29.10 o 
   2   9   9      346.92      320.73     17.05 o 
   3   9   9      556.77      623.40     22.93 o 
  -3  10   9     1476.15     1464.19     79.16 o 
  -2  10   9      136.42      159.55     16.86 o 
  -1  10   9     3618.41     3644.71    112.16 o 
   0  10   9      968.99     1058.71     29.30 o 
   1  10   9      613.65      643.90     21.62 o 
   2  10   9      408.38      455.59     17.58 o 
  -2  11   9     2224.13     2213.66    114.71 o 
  -1  11   9       13.48       23.79      8.38 o 
   0  11   9      784.38      851.60     25.96 o 
   1  11   9       10.76       15.00      4.80 o 
  -4   0  10        9.03       20.50      7.91 o 
  -2   0  10      598.54      597.35     45.62 o 
   0   0  10     5672.50     5740.41    120.91 o 
   2   0  10     5801.71     5615.95    122.12 o 
   4   0  10       12.77        8.49      4.90 o 
  -5   1  10     1519.20     1386.04     41.28 o 
  -4   1  10       47.87       63.31      7.00 o 
  -3   1  10       30.97       22.05      4.79 o 
  -2   1  10      293.79      354.23     27.01 o 
  -1   1  10     2065.03     2078.21     64.58 o 
   0   1  10       17.72       30.45      3.91 o 
   1   1  10     4691.04     4610.79     77.97 o 
   2   1  10      301.51      305.08     10.64 o 
   3   1  10      340.35      331.61     11.62 o 
   4   1  10      214.76      185.04     15.72 o 
  -5   2  10      137.70      155.84     13.22 o 
  -4   2  10      666.88      617.94     22.12 o 
  -3   2  10     2717.34     2558.15     52.09 o 
  -2   2  10     2074.92     2156.89     55.37 o 
  -1   2  10      394.25      396.60     20.68 o 
   0   2  10    10282.44     9971.27    157.18 o 
   1   2  10       82.97       94.63      7.21 o 
   2   2  10     2566.87     2436.71     46.19 o 
   3   2  10     1104.38     1093.09     26.11 o 
   4   2  10        2.13       13.00      5.89 o 
  -5   3  10      378.64      366.33     16.22 o 
  -4   3  10     1668.99     1660.93     43.35 o 
  -3   3  10       58.00       80.06      8.10 o 
  -2   3  10     3738.85     3727.63     87.72 o 
  -1   3  10     1080.87     1109.65     43.18 o 
   0   3  10      335.64      331.69     10.90 o 
   1   3  10     1318.60     1302.16     31.39 o 
   2   3  10      831.00      832.48     20.99 o 
   3   3  10        0.96       19.58      6.72 o 
   4   3  10     1596.83     1527.18     37.69 o 
  -4   4  10       31.15       39.31      8.23 o 
  -3   4  10     3137.06     3104.49     79.24 o 
  -2   4  10      533.75      577.66     28.46 o 
  -1   4  10     2066.98     2080.53     67.20 o 
   0   4  10     1848.54     1891.75     40.97 o 
   1   4  10      195.08      208.18      8.92 o 
   2   4  10      665.95      671.19     18.43 o 
   3   4  10     1690.18     1671.59     35.80 o 
   4   4  10       16.81       23.40      4.78 o 
  -4   5  10     2584.17     2562.96     70.45 o 
  -3   5  10       34.65       50.83     11.31 o 
  -2   5  10     3888.11     3943.47    116.92 o 
  -1   5  10      203.34      208.56     12.24 o 
   0   5  10        2.52       11.21      3.86 o 
   1   5  10      652.33      632.80     19.62 o 
   2   5  10     1661.73     1674.15     34.93 o 
   3   5  10      138.66      119.14      8.10 o 
  -4   6  10      162.19      150.75     13.84 o 
  -3   6  10     3915.12     3718.84    113.71 o 
  -2   6  10       19.59       21.89      7.13 o 
  -1   6  10     1306.47     1452.63     52.90 o 
   0   6  10        3.66       12.32      8.36 o 
   1   6  10      826.26      817.84     23.39 o 
   2   6  10       14.65       18.89      4.58 o 
   3   6  10     3594.15     3455.91     81.62 o 
  -4   7  10     2025.35     1970.74     58.95 o 
  -3   7  10       34.70       45.50     10.27 o 
  -2   7  10     2606.85     2753.65    132.69 o 
  -1   7  10      957.21      945.41     40.08 o 
   0   7  10        2.37       15.41      4.18 o 
   1   7  10     2634.62     2693.68     56.99 o 
   2   7  10     1331.21     1345.57     35.47 o 
   3   7  10       31.66       38.90      6.40 o 
  -3   8  10     2165.26     2207.43     77.15 o 
  -2   8  10      216.45      263.85     23.37 o 
  -1   8  10      643.11      707.82     44.56 o 
   0   8  10      815.62      848.32     24.62 o 
   1   8  10      270.71      286.53     12.86 o 
   2   8  10      361.06      378.79     23.07 o 
  -3   9  10      170.39      149.90     17.32 o 
  -2   9  10     1112.46     1130.83     47.89 o 
  -1   9  10     1845.14     1842.09     66.17 o 
   0   9  10       41.47       60.94      7.05 o 
   1   9  10     2244.49     2318.94     74.45 o 
   2   9  10      277.67      287.60     13.83 o 
  -2  10  10      616.45      621.08     33.62 o 
  -1  10  10       17.25       30.93      9.47 o 
   0  10  10     3184.91     3342.34     81.17 o 
   1  10  10       82.64      108.27      9.33 o 
  -3   0  11     1679.79     1628.54     47.25 o 
  -1   0  11      660.77      663.68     41.63 o 
   1   0  11     3601.33     3546.42     81.30 o 
   3   0  11     1995.61     1857.66     53.50 o 
  -4   1  11     2282.62     2277.83     49.79 o 
  -3   1  11      175.11      178.81      9.04 o 
  -2   1  11      702.15      748.73     31.76 o 
  -1   1  11      282.55      338.87     42.96 o 
   0   1  11     1628.46     1637.18     55.31 o 
   1   1  11      815.37      784.63     18.25 o 
   2   1  11     4565.26     4194.48     67.52 o 
   3   1  11      307.04      290.33     11.30 o 
  -4   2  11      217.73      198.45     11.69 o 
  -3   2  11     1959.90     1989.87     55.76 o 
  -2   2  11      833.55      950.53     37.26 o 
  -1   2  11      166.71      158.67     18.05 o 
   0   2  11     1756.43     1758.48     58.54 o 
   1   2  11     2336.68     2181.18     41.89 o 
   2   2  11      299.44      287.63     16.30 o 
   3   2  11     2549.84     2520.25     45.67 o 
  -4   3  11      354.12      397.62     17.95 o 
  -3   3  11      776.41      826.97     37.19 o 
  -2   3  11      339.89      386.25     24.36 o 
  -1   3  11     2882.40     2765.08     83.32 o 
   0   3  11      510.16      527.44     25.91 o 
   1   3  11     1203.37     1187.53     26.50 o 
   2   3  11     2229.33     2089.71     41.69 o 
   3   3  11       27.20       29.56      5.58 o 
  -4   4  11       49.71       52.04      7.87 o 
  -3   4  11      505.53      552.35     29.50 o 
  -2   4  11     4080.32     3962.43    118.16 o 
  -1   4  11       57.93       91.71     11.17 o 
   0   4  11     3266.28     3107.16     92.04 o 
   1   4  11       15.45       22.33      3.96 o 
   2   4  11      158.14      153.04      9.50 o 
   3   4  11      310.28      302.92     12.65 o 
  -4   5  11        9.89       18.93      6.77 o 
  -3   5  11     1189.24     1140.29     47.12 o 
  -2   5  11      121.81      138.02     14.93 o 
  -1   5  11     3390.27     3409.52    144.32 o 
   0   5  11      193.16      178.94     14.89 o 
   1   5  11     1354.21     1388.00     34.27 o 
   2   5  11       20.97       27.02      4.58 o 
   3   5  11       58.63       76.14     10.77 o 
  -3   6  11        0.61        7.90      6.59 o 
  -2   6  11     1763.45     1946.73     68.53 o 
  -1   6  11       28.65       27.44      8.08 o 
   0   6  11     3134.82     3169.38     94.04 o 
   1   6  11       56.77       67.29      7.08 o 
   2   6  11      765.41      775.99     24.08 o 
  -3   7  11      689.92      728.92     36.69 o 
  -2   7  11      636.13      653.36     33.46 o 
  -1   7  11     1869.87     2042.12     70.56 o 
   0   7  11        0.28        8.05      8.73 o 
   1   7  11     1573.74     1588.31     43.87 o 
   2   7  11      439.77      452.54     20.88 o 
  -2   8  11     2205.05     2271.52     78.84 o 
  -1   8  11        3.40       11.77      9.31 o 
   0   8  11     1416.71     1532.29     80.04 o 
   1   8  11      472.26      497.09     18.22 o 
  -1   9  11      797.05      853.31     40.09 o 
   0   9  11      132.35      135.38     21.70 o 
  -4   0  12      965.87      974.70     44.84 o 
  -2   0  12     3781.80     3714.20    152.72 o 
   0   0  12      858.07      925.51     53.77 o 
   2   0  12      388.47      372.57     20.09 o 
  -3   1  12     2010.70     2073.76     96.56 o 
  -2   1  12       12.57       18.38     10.37 o 
  -1   1  12     2196.49     2247.21     71.91 o 
   0   1  12       64.38       72.97     10.80 o 
   1   1  12      121.82      119.44      7.05 o 
   2   1  12       32.49       26.17      4.28 o 
  -3   2  12       54.88       55.52     11.12 o 
  -2   2  12     2245.83     2258.15     72.12 o 
  -1   2  12      250.47      252.87     17.61 o 
   0   2  12      474.73      467.57     39.89 o 
   1   2  12      756.04      705.68     17.57 o 
   2   2  12       21.42       18.46      3.88 o 
  -3   3  12      928.32      972.71     42.29 o 
  -2   3  12       27.12       48.59     14.06 o 
  -1   3  12     1241.50     1260.65     46.99 o 
   0   3  12     1552.03     1497.85     53.36 o 
   1   3  12       71.34       73.94      6.30 o 
   2   3  12     2008.35     1948.62     40.30 o 
  -3   4  12       28.93       30.65      9.53 o 
  -2   4  12      812.95      892.69     55.61 o 
  -1   4  12      388.78      413.55     23.12 o 
   0   4  12      163.19      178.34     15.42 o 
   1   4  12     1404.52     1383.44     30.46 o 
   2   4  12       56.37       72.02      6.90 o 
  -3   5  12      119.31      115.00     15.20 o 
  -2   5  12      250.29      297.79     30.16 o 
  -1   5  12      266.86      284.08     28.66 o 
   0   5  12     1566.59     1518.57     53.99 o 
   1   5  12      117.65      126.19     10.20 o 
   2   5  12     3456.89     3405.51     71.59 o 
  -2   6  12        0.76        9.55      6.85 o 
  -1   6  12      452.40      447.71     37.05 o 
   0   6  12       10.30       14.51      6.72 o 
   1   6  12     5589.66     5551.38    107.09 o 
  -2   7  12      224.98      204.27     18.87 o 
  -1   7  12      325.59      344.74     33.03 o 
   0   7  12     1731.34     1715.23     87.96 o 
   1   7  12      341.73      354.82     15.41 o 
  -1   0  13      886.46      904.57     54.73 o 
   1   0  13     1901.17     1730.59     86.94 o 
  -2   1  13     1875.36     1973.48     66.44 o 
  -1   1  13       45.41       59.47     10.87 o 
   0   1  13     2548.50     2517.41     80.92 o 
   1   1  13      106.28      102.42     13.36 o 
  -2   2  13      166.28      195.51     16.46 o 
  -1   2  13     2441.75     2241.01     73.50 o 
   0   2  13        0.91        7.65      6.52 o 
   1   2  13      996.68      958.61     40.81 o 
  -2   3  13     1476.52     1474.97     78.95 o 
  -1   3  13      355.45      383.68     23.21 o 
   0   3  13      707.42      740.67     34.42 o 
   1   3  13      215.19      200.18     16.82 o 
  -2   4  13      719.02      760.17     51.52 o 
  -1   4  13      164.85      199.94     26.20 o 
   0   4  13       26.90       25.61     12.45 o 
   1   4  13       80.72       78.56     13.78 o 
  -1   5  13      200.56      152.79     23.34 o 
   0   5  13      402.26      353.41     30.57 o 
                                                 
